# Supplementary material for: 3-(2,4-Dichloro­phen­yl)-2-oxo-1-oxaspiro­[4.5]dec-3-en-4-yl acetate
Source: Acta Crystallogr Sect E Struct Rep Online. 2009 Dec 19;66(Pt 1):o208. doi: 10.1107/S1600536809053951 (PMC2980009; doi:10.1107/S1600536809053951)
Supplement: Supplementary file 1 [file e-66-0o208-sup1.cif]

##############################################################################
###                                                                        ###
###        Electronic paper (Acta Crystallographica Section E)             ###
###                                                                        ###
##############################################################################
#                                                                            #
# This CIF contains the data in a paper accepted for publication in Acta     #
# Crystallographica Section E. It conforms to the requirements of Notes      #
# for Authors for Section E, and has been peer reviewed under the auspices   #
# of the IUCr Commission on Journals.                                        #
#                                                                            #
# Full details of the Crystallographic Information File format               #
# are given in the paper "The Crystallographic Information File (CIF):       #
# a New Standard Archive File for Crystallography" by S. R. Hall, F. H.      #
# Allen and I. D. Brown [Acta Cryst. (1991), A47, 655-685].                  #
#                                                                            #
# The current version of the core CIF dictionary is obtainable from          #
# ftp://ftp.iucr.org/pub/cif_core.dic. The current version number is 2.4.    #
#                                                                            #
# Software is freely available for graphical display of the structure(s) in  #
# this CIF.  For information consult the CIF home page http://www.iucr.org/  #
# cif/home.html                                                              #
#                                                                            #
# This file may be used for bona fide research purposes within the           #
# scientific community so long as proper attribution is given to the journal # 
# article from which it was obtained.                                        #
#                                                                            #
##############################################################################
                                             
data_I
_audit_creation_method     SHELXL-97
_chemical_name_systematic
;
3-(2,4-Dichlorophenyl)-2-oxo-1-oxaspiro[4.5]dec-3-en-4-yl acetate
;
_chemical_name_common     ?
_chemical_formula_moiety     'C17 H16 Cl2 O4'
_chemical_formula_sum     'C17 H16 Cl2 O4'
_chemical_formula_iupac     'C17 H16 Cl2 O4'
_chemical_formula_weight     355.20
_chemical_melting_point     ?
_symmetry_cell_setting     monoclinic
_symmetry_space_group_name_H-M     'P 21/c'
_symmetry_space_group_name_Hall     '-P 2ybc'
loop_
    _symmetry_equiv_pos_as_xyz
    'x, y, z'
    '-x, y+1/2, -z+1/2'
    '-x, -y, -z'
    'x, -y-1/2, z-1/2'
_cell_length_a     14.0705(5)
_cell_length_b     12.9731(4)
_cell_length_c     9.2400(3)
_cell_angle_alpha     90.00
_cell_angle_beta     90.8920(10)
_cell_angle_gamma     90.00
_cell_volume     1686.45(10)
_cell_formula_units_Z     4
_cell_measurement_reflns_used     11608
_cell_measurement_theta_min     3.1
_cell_measurement_theta_max     27.4
_cell_measurement_temperature     296.0(10)
_exptl_crystal_description     'chunk'
_exptl_crystal_colour     'colorless'
_exptl_crystal_size_max     0.47
_exptl_crystal_size_mid     0.45
_exptl_crystal_size_min     0.29
_exptl_crystal_density_diffrn     1.399
_exptl_crystal_density_meas     ?
_exptl_crystal_density_method     'not measured'
_exptl_crystal_F_000     736
_exptl_absorpt_coefficient_mu     0.401
_exptl_absorpt_correction_type     multi-scan
_exptl_absorpt_process_details     '(ABSCOR; Higashi, 1995)'
_exptl_absorpt_correction_T_min     0.8338
_exptl_absorpt_correction_T_max     0.8925
_exptl_special_details
;
;
_diffrn_ambient_temperature     296.0(10)
_diffrn_radiation_type     MoK\a
_diffrn_radiation_wavelength     0.71073
_diffrn_radiation_source     'rotating anode'
_diffrn_radiation_monochromator     graphite
_diffrn_measurement_device_type     'Rigaku R-AXIS RAPID'
_diffrn_measurement_method     \w
_diffrn_detector_area_resol_mean     10.00
_diffrn_reflns_number     16146
_diffrn_reflns_av_R_equivalents     0.0249
_diffrn_reflns_av_sigmaI/netI     0.0202
_diffrn_reflns_theta_min     3.05
_diffrn_reflns_theta_max     27.44
_diffrn_reflns_theta_full     27.44
_diffrn_measured_fraction_theta_max     0.997
_diffrn_measured_fraction_theta_full     0.997
_diffrn_reflns_limit_h_min     -17
_diffrn_reflns_limit_h_max     18
_diffrn_reflns_limit_k_min     -16
_diffrn_reflns_limit_k_max     16
_diffrn_reflns_limit_l_min     -11
_diffrn_reflns_limit_l_max     11
_diffrn_standards_number     ?
_diffrn_standards_interval_count     ?
_diffrn_standards_interval_time     ?
_diffrn_standards_decay_%     ?
_refine_special_details
;
Refinement of <i>F</i>^2^ against ALL reflections. The weighted <i>R</i>-factor
<i>wR</i> and goodness of fit <i>S</i> are based on <i>F</i>^2^, conventional
<i>R</i>-factors <i>R</i> are based on <i>F</i>, with <i>F</i> set to zero for
negative <i>F</i>^2^. The threshold expression of <i>F</i>^2^ >
\s(<i>F</i>^2^) is used only for calculating <i>R</i>-factors(gt) <i>etc</i>.
and is not relevant to the choice of reflections for refinement.
<i>R</i>-factors based on <i>F</i>^2^ are statistically about twice as large
as those based on <i>F</i>, and <i>R</i>- factors based on ALL data will be
even larger.
;
_reflns_number_total     3835
_reflns_number_gt     2866
_reflns_threshold_expression     I>2sigma(I)
_refine_ls_structure_factor_coef     Fsqd
_refine_ls_matrix_type     full
_refine_ls_R_factor_all     0.0509
_refine_ls_R_factor_gt     0.0347
_refine_ls_wR_factor_gt     0.0842
_refine_ls_wR_factor_ref     0.0981
_refine_ls_goodness_of_fit_ref     1.002
_refine_ls_restrained_S_all     1.002
_refine_ls_number_reflns     3835
_refine_ls_number_parameters     210
_refine_ls_number_restraints     0
_refine_ls_hydrogen_treatment     constr
_refine_ls_weighting_scheme     calc
_refine_ls_weighting_details
              'w=1/[\s^2^(Fo^2^)+(0.0400P)^2^+0.6500P] where P=(Fo^2^+2Fc^2^)/3'
_atom_sites_solution_hydrogens     geom
_atom_sites_solution_primary     direct
_atom_sites_solution_secondary     difmap
_refine_ls_shift/su_max     0.001
_refine_ls_shift/su_mean     0.000
_refine_diff_density_max     0.222
_refine_diff_density_min     -0.232
_refine_ls_extinction_method     'SHELXL97 (Sheldrick, 2008)'
_refine_ls_extinction_coef     0.0064(10)
_refine_ls_extinction_expression
                                  'Fc^*^=kFc[1+0.001xFc^2^\l^3^/sin(2\q)]^-1/4^'
loop_
    _atom_type_symbol
    _atom_type_description
    _atom_type_scat_dispersion_real
    _atom_type_scat_dispersion_imag
    _atom_type_scat_source
    'C' 'C' 0.0033 0.0016
                         'International Tables Vol C Tables 4.2.6.8 and 6.1.1.4'
    'H' 'H' 0.0000 0.0000
                         'International Tables Vol C Tables 4.2.6.8 and 6.1.1.4'
    'Cl' 'Cl' 0.1484 0.1585
                         'International Tables Vol C Tables 4.2.6.8 and 6.1.1.4'
    'O' 'O' 0.0106 0.0060
                         'International Tables Vol C Tables 4.2.6.8 and 6.1.1.4'
_computing_data_collection     'PROCESS-AUTO (Rigaku, 2006)'
_computing_cell_refinement     'PROCESS-AUTO (Rigaku, 2006)'
_computing_data_reduction     'CrystalStructure (Rigaku, 2007)'
_computing_structure_solution     'SHELXS97 (Sheldrick, 2008)'
_computing_structure_refinement     'SHELXL97 (Sheldrick, 2008)'
_computing_molecular_graphics     'ORTEP-3 for Windows (Farrugia, 1997)'
_computing_publication_material
                                'WinGX (Farrugia, 1999) and PLATON (Spek, 2009)'
loop_
    _atom_site_type_symbol
    _atom_site_label
    _atom_site_fract_x
    _atom_site_fract_y
    _atom_site_fract_z
    _atom_site_U_iso_or_equiv
    _atom_site_adp_type
    _atom_site_calc_flag
    _atom_site_refinement_flags
    _atom_site_occupancy
    _atom_site_disorder_assembly
    _atom_site_disorder_group
    Cl Cl2 0.54892(4) 0.47091(4) 0.18788(5) 0.06065(17) Uani d . 1 . .
    Cl Cl1 0.38311(4) 0.75742(4) 0.51693(6) 0.06588(18) Uani d . 1 . .
    O O2 0.84926(8) 0.39184(10) 0.46610(12) 0.0476(3) Uani d . 1 . .
    O O1 0.75521(9) 0.45025(11) 0.64035(13) 0.0536(3) Uani d . 1 . .
    C C4 0.64126(12) 0.56385(12) 0.41374(17) 0.0392(3) Uani d . 1 . .
    O O3 0.76541(10) 0.49671(10) 0.13019(13) 0.0549(3) Uani d . 1 . .
    C C16 0.74521(13) 0.59698(16) 0.08843(19) 0.0490(4) Uani d . 1 . .
    C C7 0.72584(12) 0.49944(13) 0.39001(17) 0.0401(4) Uani d . 1 . .
    C C6 0.56414(13) 0.69385(14) 0.5600(2) 0.0500(4) Uani d . 1 . .
    H H6 0.5665 0.7404 0.6365 0.060 Uiso calc R 1 . .
    C C15 0.77593(13) 0.47332(13) 0.27392(18) 0.0437(4) Uani d . 1 . .
    C C3 0.55724(12) 0.55682(13) 0.33197(17) 0.0417(4) Uani d . 1 . .
    C C1 0.48284(12) 0.68374(13) 0.4763(2) 0.0462(4) Uani d . 1 . .
    C C9 0.85752(12) 0.40299(14) 0.30992(18) 0.0445(4) Uani d . 1 . .
    C C2 0.47789(12) 0.61566(14) 0.36203(18) 0.0460(4) Uani d . 1 . .
    H H2 0.4225 0.6094 0.3064 0.055 Uiso calc R 1 . .
    O O4 0.74584(11) 0.66581(11) 0.17247(15) 0.0626(4) Uani d . 1 . .
    C C5 0.64214(13) 0.63370(14) 0.52862(19) 0.0467(4) Uani d . 1 . .
    H H5 0.6969 0.6399 0.5857 0.056 Uiso calc R 1 . .
    C C8 0.77430(12) 0.44761(13) 0.51412(18) 0.0424(4) Uani d . 1 . .
    C C14 0.84764(13) 0.29681(15) 0.2402(2) 0.0522(4) Uani d . 1 . .
    H H14A 0.7892 0.2649 0.2718 0.063 Uiso calc R 1 . .
    H H14B 0.8438 0.3044 0.1358 0.063 Uiso calc R 1 . .
    C C13 0.93139(16) 0.22725(18) 0.2799(3) 0.0715(6) Uani d . 1 . .
    H H13A 0.9306 0.2126 0.3829 0.086 Uiso calc R 1 . .
    H H13B 0.9252 0.1624 0.2284 0.086 Uiso calc R 1 . .
    C C10 0.95350(14) 0.45228(17) 0.2795(2) 0.0620(5) Uani d . 1 . .
    H H10A 0.9596 0.5155 0.3348 0.074 Uiso calc R 1 . .
    H H10B 0.9564 0.4699 0.1776 0.074 Uiso calc R 1 . .
    C C11 1.03604(15) 0.3808(2) 0.3184(3) 0.0772(7) Uani d . 1 . .
    H H11A 1.0954 0.4127 0.2907 0.093 Uiso calc R 1 . .
    H H11B 1.0382 0.3700 0.4223 0.093 Uiso calc R 1 . .
    C C17 0.72453(19) 0.6010(2) -0.0704(2) 0.0764(7) Uani d . 1 . .
    H H17A 0.6580 0.5890 -0.0877 0.092 Uiso calc R 1 . .
    H H17B 0.7608 0.5488 -0.1184 0.092 Uiso calc R 1 . .
    H H17C 0.7415 0.6676 -0.1071 0.092 Uiso calc R 1 . .
    C C12 1.02541(16) 0.2775(2) 0.2422(3) 0.0867(8) Uani d . 1 . .
    H H12A 1.0774 0.2326 0.2710 0.104 Uiso calc R 1 . .
    H H12B 1.0282 0.2876 0.1383 0.104 Uiso calc R 1 . .
loop_
    _atom_site_aniso_label
    _atom_site_aniso_U_11
    _atom_site_aniso_U_22
    _atom_site_aniso_U_33
    _atom_site_aniso_U_12
    _atom_site_aniso_U_13
    _atom_site_aniso_U_23
    Cl2 0.0609(3) 0.0749(3) 0.0461(3) -0.0062(2) -0.0021(2) -0.0182(2)
    Cl1 0.0520(3) 0.0588(3) 0.0873(4) 0.0111(2) 0.0151(2) -0.0012(3)
    O2 0.0461(6) 0.0517(7) 0.0450(6) 0.0078(6) -0.0016(5) -0.0027(5)
    O1 0.0572(8) 0.0654(8) 0.0381(6) 0.0063(6) -0.0007(5) -0.0010(6)
    C4 0.0433(8) 0.0371(8) 0.0374(8) -0.0017(7) 0.0032(7) 0.0010(6)
    O3 0.0725(9) 0.0540(7) 0.0385(6) 0.0110(7) 0.0104(6) -0.0009(5)
    C16 0.0452(9) 0.0568(11) 0.0450(9) 0.0032(8) 0.0047(7) 0.0058(9)
    C7 0.0452(9) 0.0375(8) 0.0374(8) -0.0028(7) 0.0015(7) -0.0027(7)
    C6 0.0523(10) 0.0443(9) 0.0535(10) -0.0017(8) 0.0075(8) -0.0110(8)
    C15 0.0502(9) 0.0409(9) 0.0401(8) 0.0013(7) 0.0035(7) -0.0017(7)
    C3 0.0483(9) 0.0428(9) 0.0341(8) -0.0050(7) 0.0027(7) 0.0017(7)
    C1 0.0441(9) 0.0409(9) 0.0540(10) 0.0017(7) 0.0110(8) 0.0058(8)
    C9 0.0434(9) 0.0462(9) 0.0439(9) 0.0007(7) 0.0021(7) -0.0073(7)
    C2 0.0423(9) 0.0514(10) 0.0444(9) -0.0025(8) 0.0017(7) 0.0078(8)
    O4 0.0823(10) 0.0506(8) 0.0545(8) 0.0025(7) -0.0065(7) 0.0040(7)
    C5 0.0449(9) 0.0472(10) 0.0478(9) -0.0006(8) -0.0014(7) -0.0085(8)
    C8 0.0417(8) 0.0409(9) 0.0445(9) -0.0021(7) -0.0019(7) -0.0037(7)
    C14 0.0444(9) 0.0498(10) 0.0621(11) 0.0047(8) -0.0058(8) -0.0140(9)
    C13 0.0658(13) 0.0610(13) 0.0869(16) 0.0216(11) -0.0206(12) -0.0258(12)
    C10 0.0538(11) 0.0662(13) 0.0662(12) -0.0137(10) 0.0109(10) -0.0151(10)
    C11 0.0405(10) 0.1057(19) 0.0856(16) -0.0067(11) 0.0009(10) -0.0284(14)
    C17 0.0956(17) 0.0911(17) 0.0426(10) 0.0107(14) 0.0081(11) 0.0080(11)
    C12 0.0493(12) 0.112(2) 0.0985(18) 0.0272(13) -0.0115(12) -0.0418(16)
_geom_special_details
;
All e.s.d.'s (except the e.s.d. in the dihedral angle between two l.s. planes)
are estimated using the full covariance matrix. The cell e.s.d.'s are taken
into account individually in the estimation of e.s.d.'s in distances, angles
and torsion angles; correlations between e.s.d.'s in cell parameters are only
used when they are defined by crystal symmetry. An approximate (isotropic)
treatment of cell e.s.d.'s is used for estimating e.s.d.'s involving l.s.
planes.
;
loop_
    _geom_bond_atom_site_label_1
    _geom_bond_atom_site_label_2
    _geom_bond_site_symmetry_2
    _geom_bond_distance
    _geom_bond_publ_flag
    Cl2 C3 . 1.7388(17) ?
    Cl1 C1 . 1.7437(17) ?
    O2 C8 . 1.359(2) ?
    O2 C9 . 1.457(2) ?
    O1 C8 . 1.201(2) ?
    C4 C5 . 1.395(2) ?
    C4 C3 . 1.396(2) ?
    C4 C7 . 1.473(2) ?
    O3 C15 . 1.368(2) ?
    O3 C16 . 1.385(2) ?
    C16 O4 . 1.183(2) ?
    C16 C17 . 1.492(3) ?
    C7 C15 . 1.336(2) ?
    C7 C8 . 1.486(2) ?
    C6 C1 . 1.377(3) ?
    C6 C5 . 1.381(2) ?
    C6 H6 . 0.9300 ?
    C15 C9 . 1.500(2) ?
    C3 C2 . 1.384(2) ?
    C1 C2 . 1.377(3) ?
    C9 C10 . 1.524(3) ?
    C9 C14 . 1.526(2) ?
    C2 H2 . 0.9300 ?
    C5 H5 . 0.9300 ?
    C14 C13 . 1.525(3) ?
    C14 H14A . 0.9700 ?
    C14 H14B . 0.9700 ?
    C13 C12 . 1.520(4) ?
    C13 H13A . 0.9700 ?
    C13 H13B . 0.9700 ?
    C10 C11 . 1.525(3) ?
    C10 H10A . 0.9700 ?
    C10 H10B . 0.9700 ?
    C11 C12 . 1.520(3) ?
    C11 H11A . 0.9700 ?
    C11 H11B . 0.9700 ?
    C17 H17A . 0.9600 ?
    C17 H17B . 0.9600 ?
    C17 H17C . 0.9600 ?
    C12 H12A . 0.9700 ?
    C12 H12B . 0.9700 ?
loop_
    _geom_angle_atom_site_label_1
    _geom_angle_atom_site_label_2
    _geom_angle_atom_site_label_3
    _geom_angle_site_symmetry_1
    _geom_angle_site_symmetry_3
    _geom_angle
    _geom_angle_publ_flag
    C8 O2 C9 . . 110.17(12) ?
    C5 C4 C3 . . 116.84(15) ?
    C5 C4 C7 . . 118.94(14) ?
    C3 C4 C7 . . 124.16(15) ?
    C15 O3 C16 . . 119.83(14) ?
    O4 C16 O3 . . 121.77(16) ?
    O4 C16 C17 . . 128.21(19) ?
    O3 C16 C17 . . 110.02(18) ?
    C15 C7 C4 . . 134.48(15) ?
    C15 C7 C8 . . 105.27(15) ?
    C4 C7 C8 . . 120.25(14) ?
    C1 C6 C5 . . 118.93(16) ?
    C1 C6 H6 . . 120.5 ?
    C5 C6 H6 . . 120.5 ?
    C7 C15 O3 . . 132.27(16) ?
    C7 C15 C9 . . 112.81(15) ?
    O3 C15 C9 . . 114.90(14) ?
    C2 C3 C4 . . 122.29(15) ?
    C2 C3 Cl2 . . 117.53(13) ?
    C4 C3 Cl2 . . 120.18(13) ?
    C6 C1 C2 . . 121.56(16) ?
    C6 C1 Cl1 . . 119.41(14) ?
    C2 C1 Cl1 . . 119.02(14) ?
    O2 C9 C15 . . 101.97(13) ?
    O2 C9 C10 . . 108.00(14) ?
    C15 C9 C10 . . 112.41(16) ?
    O2 C9 C14 . . 108.69(15) ?
    C15 C9 C14 . . 113.02(14) ?
    C10 C9 C14 . . 112.08(15) ?
    C1 C2 C3 . . 118.43(16) ?
    C1 C2 H2 . . 120.8 ?
    C3 C2 H2 . . 120.8 ?
    C6 C5 C4 . . 121.95(16) ?
    C6 C5 H5 . . 119.0 ?
    C4 C5 H5 . . 119.0 ?
    O1 C8 O2 . . 121.23(15) ?
    O1 C8 C7 . . 129.01(16) ?
    O2 C8 C7 . . 109.76(14) ?
    C13 C14 C9 . . 111.57(15) ?
    C13 C14 H14A . . 109.3 ?
    C9 C14 H14A . . 109.3 ?
    C13 C14 H14B . . 109.3 ?
    C9 C14 H14B . . 109.3 ?
    H14A C14 H14B . . 108.0 ?
    C12 C13 C14 . . 111.3(2) ?
    C12 C13 H13A . . 109.4 ?
    C14 C13 H13A . . 109.4 ?
    C12 C13 H13B . . 109.4 ?
    C14 C13 H13B . . 109.4 ?
    H13A C13 H13B . . 108.0 ?
    C9 C10 C11 . . 112.02(18) ?
    C9 C10 H10A . . 109.2 ?
    C11 C10 H10A . . 109.2 ?
    C9 C10 H10B . . 109.2 ?
    C11 C10 H10B . . 109.2 ?
    H10A C10 H10B . . 107.9 ?
    C12 C11 C10 . . 110.95(17) ?
    C12 C11 H11A . . 109.4 ?
    C10 C11 H11A . . 109.4 ?
    C12 C11 H11B . . 109.4 ?
    C10 C11 H11B . . 109.4 ?
    H11A C11 H11B . . 108.0 ?
    C16 C17 H17A . . 109.5 ?
    C16 C17 H17B . . 109.5 ?
    H17A C17 H17B . . 109.5 ?
    C16 C17 H17C . . 109.5 ?
    H17A C17 H17C . . 109.5 ?
    H17B C17 H17C . . 109.5 ?
    C11 C12 C13 . . 110.58(18) ?
    C11 C12 H12A . . 109.5 ?
    C13 C12 H12A . . 109.5 ?
    C11 C12 H12B . . 109.5 ?
    C13 C12 H12B . . 109.5 ?
    H12A C12 H12B . . 108.1 ?
loop_
    _geom_torsion_atom_site_label_1
    _geom_torsion_atom_site_label_2
    _geom_torsion_atom_site_label_3
    _geom_torsion_atom_site_label_4
    _geom_torsion_site_symmetry_1
    _geom_torsion_site_symmetry_2
    _geom_torsion_site_symmetry_3
    _geom_torsion_site_symmetry_4
    _geom_torsion
    _geom_torsion_publ_flag
    C15 O3 C16 O4 . . . . 7.6(3) ?
    C15 O3 C16 C17 . . . . -172.61(17) ?
    C5 C4 C7 C15 . . . . -134.5(2) ?
    C3 C4 C7 C15 . . . . 48.4(3) ?
    C5 C4 C7 C8 . . . . 44.9(2) ?
    C3 C4 C7 C8 . . . . -132.16(17) ?
    C4 C7 C15 O3 . . . . -1.1(3) ?
    C8 C7 C15 O3 . . . . 179.42(18) ?
    C4 C7 C15 C9 . . . . -179.47(17) ?
    C8 C7 C15 C9 . . . . 1.07(19) ?
    C16 O3 C15 C7 . . . . 44.5(3) ?
    C16 O3 C15 C9 . . . . -137.13(16) ?
    C5 C4 C3 C2 . . . . -0.1(2) ?
    C7 C4 C3 C2 . . . . 177.04(15) ?
    C5 C4 C3 Cl2 . . . . -179.29(13) ?
    C7 C4 C3 Cl2 . . . . -2.2(2) ?
    C5 C6 C1 C2 . . . . -0.3(3) ?
    C5 C6 C1 Cl1 . . . . 178.78(14) ?
    C8 O2 C9 C15 . . . . -0.20(17) ?
    C8 O2 C9 C10 . . . . 118.41(16) ?
    C8 O2 C9 C14 . . . . -119.78(15) ?
    C7 C15 C9 O2 . . . . -0.60(19) ?
    O3 C15 C9 O2 . . . . -179.25(14) ?
    C7 C15 C9 C10 . . . . -116.02(17) ?
    O3 C15 C9 C10 . . . . 65.3(2) ?
    C7 C15 C9 C14 . . . . 115.89(18) ?
    O3 C15 C9 C14 . . . . -62.8(2) ?
    C6 C1 C2 C3 . . . . -0.2(3) ?
    Cl1 C1 C2 C3 . . . . -179.30(13) ?
    C4 C3 C2 C1 . . . . 0.4(3) ?
    Cl2 C3 C2 C1 . . . . 179.61(13) ?
    C1 C6 C5 C4 . . . . 0.7(3) ?
    C3 C4 C5 C6 . . . . -0.5(3) ?
    C7 C4 C5 C6 . . . . -177.72(16) ?
    C9 O2 C8 O1 . . . . -179.13(16) ?
    C9 O2 C8 C7 . . . . 0.84(18) ?
    C15 C7 C8 O1 . . . . 178.78(18) ?
    C4 C7 C8 O1 . . . . -0.8(3) ?
    C15 C7 C8 O2 . . . . -1.19(19) ?
    C4 C7 C8 O2 . . . . 179.26(14) ?
    O2 C9 C14 C13 . . . . -67.2(2) ?
    C15 C9 C14 C13 . . . . -179.60(18) ?
    C10 C9 C14 C13 . . . . 52.1(2) ?
    C9 C14 C13 C12 . . . . -55.0(2) ?
    O2 C9 C10 C11 . . . . 67.5(2) ?
    C15 C9 C10 C11 . . . . 179.18(16) ?
    C14 C9 C10 C11 . . . . -52.2(2) ?
    C9 C10 C11 C12 . . . . 54.8(3) ?
    C10 C11 C12 C13 . . . . -57.3(3) ?
    C14 C13 C12 C11 . . . . 57.6(3) ?
data_global
_journal_date_recd_electronic     2009-11-30
_journal_date_accepted     2009-12-15
_journal_name_full     'Acta Crystallographica, Section E'
_journal_year     2010
_journal_volume     66
_journal_issue      1
_journal_page_first     o208
_journal_page_last     o208
_journal_paper_category     QO
_journal_coeditor_code     SI2227
_publ_contact_author_name     'Guo-Nian Zhu'
_publ_contact_author_address     'Zhejiang University, Hangzhou, China'
_publ_contact_author_email     'zhugn@zj.com'
_publ_contact_author_phone     '086 571 86971210'
_publ_section_title
;
3-(2,4-Dichlorophenyl)-2-oxo-1-oxaspiro[4.5]dec-3-en-4-yl acetate
;
loop_
    _publ_author_name
    _publ_author_address
    'Jin-hao Zhao'
;
Institute of Pesticide and Environmental Toxicology,
Zhejiang University,
Hangzhou 310029,
People's Republic of China
;
    'Yong Zhou'
;
College of Chemical Engineering and Materials Science,
Zhejiang University Of Technology,
Hangzhou 310032,
People's Republic of China
;
    'Jing-Li Cheng'
;
Institute of Pesticide and Environmental Toxicology,
Zhejiang University,
Hangzhou 310029,
People's Republic of China
;
    'Chuan-Ming Yu'
;
College of Chemical Engineering and Materials Science,
Zhejiang University Of Technology,
Hangzhou 310032,
People's Republic of China
;
    'Guo-Nian Zhu'
;
Institute of Pesticide and Environmental Toxicology,
Zhejiang University,
Hangzhou 310029,
People's Republic of China
;
