# Supplementary material for: 3-(2,4-Dichloro­phen­yl)-2-oxo-1-oxaspiro­[4.5]dec-3-en-4-yl acetate
Source: Acta Crystallogr Sect E Struct Rep Online. 2009 Dec 19;66(Pt 1):o208. doi: 10.1107/S1600536809053951 (PMC2980009; doi:10.1107/S1600536809053951)
Supplement: Supplementary file 2 [file e-66-0o208-Isup2.hkl]

#
# h,k,l, Fc-squared, Fo-squared, sigma(Fo-squared) and status flag
#
data_I
_shelx_title ' mwyz in P 21/c'
_shelx_refln_list_code          4
_shelx_F_calc_maximum      148.96
_exptl_crystal_F_000       736.00
_reflns_d_resolution_high  0.7711
 
loop_
 _symmetry_equiv_pos_as_xyz
 'x, y, z'
 '-x, y+1/2, -z+1/2'
 '-x, -y, -z'
 'x, -y-1/2, z-1/2'
 
_cell_length_a    14.0705
_cell_length_b    12.9731
_cell_length_c     9.2400
_cell_angle_alpha  90.000
_cell_angle_beta   90.892
_cell_angle_gamma  90.000
 
_shelx_F_squared_multiplier     1.000
 
loop_
 _refln_index_h
 _refln_index_k
 _refln_index_l
 _refln_F_squared_calc
 _refln_F_squared_meas
 _refln_F_squared_sigma
 _refln_observed_status
   3   0   0      804.17      840.66      6.91 o
   4   0   0     7865.72     7810.02     60.25 o
   5   0   0     2295.53     2276.22     16.30 o
   6   0   0     4564.18     4852.04     49.93 o
   7   0   0        1.48        0.12      0.62 o
   8   0   0     2476.99     2457.64     28.57 o
   9   0   0      112.34      125.90      3.14 o
  10   0   0     5833.18     6110.54     75.31 o
  11   0   0       23.15       25.64      2.17 o
  12   0   0      461.54      516.24     18.75 o
  13   0   0      553.95      575.93     15.87 o
  14   0   0        2.52        2.19      3.99 o
  15   0   0       97.92      108.24      8.38 o
  16   0   0        0.19        2.49      4.59 o
  17   0   0      149.05      186.58     16.94 o
  18   0   0        4.50        3.68      4.01 o
   2   1   0     1393.71     1323.16     13.49 o
   3   1   0     6071.54     6018.68     48.63 o
   4   1   0     3643.54     3629.06     23.63 o
   5   1   0     3899.46     4001.28     26.73 o
   6   1   0       70.81       49.34      1.79 o
   7   1   0      137.55      156.60      2.50 o
   8   1   0        0.10       -0.62      0.84 o
   9   1   0       39.15       42.24      2.16 o
  10   1   0     1041.75     1021.45     14.61 o
  11   1   0      251.69      243.36      4.62 o
  12   1   0     1924.62     1996.09     34.82 o
  13   1   0        4.49        5.08      2.81 o
  14   1   0       41.60       45.64      2.60 o
  15   1   0        1.40        4.74      2.64 o
  16   1   0       40.22       46.69      4.50 o
  17   1   0        5.03        5.02      3.08 o
  18   1   0       21.74       15.31      4.88 o
   0   2   0     5147.38     5050.21     72.79 o
   1   2   0      551.74      500.42      3.37 o
   2   2   0     7118.97     7035.13     52.63 o
   3   2   0     3330.08     3332.98     27.72 o
   4   2   0    13251.02    13416.11    114.05 o
   5   2   0      314.73      329.26      2.92 o
   6   2   0     1492.67     1580.13     10.05 o
   7   2   0      118.90      110.41      2.74 o
   8   2   0      382.43      361.25      4.89 o
   9   2   0     3245.24     3192.80     23.56 o
  10   2   0     1791.95     1804.91     14.00 o
  11   2   0        5.03        5.12      1.09 o
  12   2   0       20.80       20.17      1.40 o
  13   2   0       12.51       10.29      2.10 o
  14   2   0       16.25       15.66      2.63 o
  15   2   0        6.43        3.32      1.83 o
  16   2   0       31.85       32.89      3.11 o
  17   2   0       51.37       59.41      4.57 o
  18   2   0        3.60        8.45      4.41 o
   1   3   0      697.97      608.23      4.62 o
   2   3   0     8584.88     8432.96     75.40 o
   3   3   0      937.04      951.53      7.19 o
   4   3   0     3538.50     3581.15     33.06 o
   5   3   0     2184.18     2108.83     16.16 o
   6   3   0     2787.80     2908.04     22.94 o
   7   3   0     1600.88     1585.35     10.11 o
   8   3   0       98.49       98.18      2.31 o
   9   3   0       48.20       51.57      1.41 o
  10   3   0     1502.10     1490.32     14.71 o
  11   3   0      184.89      190.70      2.66 o
  12   3   0       61.46       64.80      2.12 o
  13   3   0        3.54        5.14      1.46 o
  14   3   0        0.13        0.79      1.52 o
  15   3   0       87.77       88.38      4.23 o
  16   3   0        2.73        0.97      1.52 o
  17   3   0        7.93        8.06      3.08 o
   0   4   0     5302.81     5467.48     59.02 o
   1   4   0     1450.13     1455.12     10.38 o
   2   4   0      390.28      345.71      3.75 o
   3   4   0      279.72      327.92      3.69 o
   4   4   0      106.88      139.82      1.96 o
   5   4   0     2839.55     2831.08     25.64 o
   6   4   0     2895.69     3205.06     31.41 o
   7   4   0      447.96      445.26      4.80 o
   8   4   0       30.47       42.69      1.42 o
   9   4   0       96.34      107.86      2.39 o
  10   4   0       50.35       41.82      2.04 o
  11   4   0       87.77       93.28      2.46 o
  12   4   0      339.73      340.01      8.60 o
  13   4   0      426.71      440.05      5.81 o
  14   4   0       41.97       42.29      2.01 o
  15   4   0        1.97        5.68      1.92 o
  16   4   0       41.65       62.36      3.48 o
  17   4   0       19.14       23.65      3.15 o
   1   5   0     9199.00     9432.31     77.20 o
   2   5   0      787.21      721.56      5.74 o
   3   5   0        0.44        4.15      0.91 o
   4   5   0       87.54       69.56      1.64 o
   5   5   0     2366.68     2436.40     20.18 o
   6   5   0     1655.72     1890.78     18.39 o
   7   5   0     1033.05     1027.60      9.29 o
   8   5   0        7.74        7.35      1.89 o
   9   5   0      388.79      404.89      3.82 o
  10   5   0       21.36       15.55      1.29 o
  11   5   0        0.30        1.09      0.86 o
  12   5   0      129.01      119.46      3.67 o
  13   5   0       82.63       79.17      2.39 o
  14   5   0      145.58      144.40      2.80 o
  15   5   0      262.60      287.23      5.36 o
  16   5   0       13.47       12.37      2.93 o
  17   5   0       33.96       45.26      3.56 o
   0   6   0      712.26      654.03     14.53 o
   1   6   0      107.99      131.74      2.40 o
   2   6   0      283.12      312.84      3.44 o
   3   6   0      894.56      882.70      7.46 o
   4   6   0     4330.71     4413.71     35.20 o
   5   6   0      625.60      647.98      7.26 o
   6   6   0      176.40      166.64      3.02 o
   7   6   0       13.62       17.11      1.66 o
   8   6   0      362.66      374.39      4.94 o
   9   6   0      574.60      571.27      7.02 o
  10   6   0       17.90       24.60      1.67 o
  11   6   0        5.16        3.64      1.10 o
  12   6   0       57.07       60.67      1.91 o
  13   6   0       78.85       78.67      2.29 o
  14   6   0        2.31        1.98      1.02 o
  15   6   0        0.04        2.25      2.31 o
  16   6   0       23.53       28.35      3.15 o
  17   6   0       37.81       39.79      3.42 o
   1   7   0        1.21        1.85      1.23 o
   2   7   0      160.28      168.91      2.50 o
   3   7   0     1063.49     1166.90     10.20 o
   4   7   0       12.10       10.73      1.27 o
   5   7   0     3393.30     3514.99     29.71 o
   6   7   0      109.84      104.50      2.72 o
   7   7   0      437.53      399.39      6.95 o
   8   7   0      528.65      524.81      6.37 o
   9   7   0       25.00       30.37      2.22 o
  10   7   0      257.14      252.10      3.72 o
  11   7   0       34.93       43.37      2.06 o
  12   7   0       68.22       64.83      3.10 o
  13   7   0       11.91       14.77      2.04 o
  14   7   0        0.23        1.80      1.68 o
  15   7   0        0.10        1.81      1.77 o
  16   7   0       19.43       20.68      3.04 o
   0   8   0      441.42      437.42      7.19 o
   1   8   0        2.64        1.84      1.06 o
   2   8   0       31.87       48.28      1.78 o
   3   8   0      377.58      385.17      4.29 o
   4   8   0      317.11      291.55      4.43 o
   5   8   0      109.53      106.80      2.56 o
   6   8   0        8.46        8.61      1.49 o
   7   8   0       35.34       33.13      1.81 o
   8   8   0      284.25      297.78      5.23 o
   9   8   0      429.90      404.14      5.87 o
  10   8   0       71.65       68.37      2.86 o
  11   8   0       25.88       26.72      3.33 o
  12   8   0       94.38      103.23      4.66 o
  13   8   0       66.86       66.57      2.31 o
  14   8   0       24.83       22.59      2.55 o
  15   8   0       23.66       21.85      3.13 o
  16   8   0        1.38       -3.54      5.89 o
   1   9   0      687.17      637.49      6.74 o
   2   9   0     1252.92     1234.53     11.73 o
   3   9   0      202.90      193.39      3.23 o
   4   9   0      324.98      325.15      4.26 o
   5   9   0     1026.50     1019.13     10.39 o
   6   9   0       87.09       82.85      2.71 o
   7   9   0       81.62       90.47      3.61 o
   8   9   0       81.95       86.13      3.63 o
   9   9   0        7.47       11.01      2.76 o
  10   9   0       25.39       30.16      2.60 o
  11   9   0        7.19       11.02      1.64 o
  12   9   0        3.52        2.58      1.24 o
  13   9   0       39.89       47.87      2.18 o
  14   9   0       86.75       95.44      5.48 o
  15   9   0      175.46      192.71     15.47 o
   0  10   0       18.49       30.31      2.81 o
   1  10   0      319.22      309.91      4.65 o
   2  10   0       50.91       48.95      2.94 o
   3  10   0      727.22      724.49      7.45 o
   4  10   0      103.22      112.62      2.76 o
   5  10   0      503.33      511.45      5.94 o
   6  10   0      151.36      134.53      3.18 o
   7  10   0      520.98      522.06      6.69 o
   8  10   0        4.45        5.61      1.86 o
   9  10   0       21.57       21.56      2.90 o
  10  10   0        5.61        8.24      2.98 o
  11  10   0       32.37       37.11      2.14 o
  12  10   0       92.28      103.27      4.15 o
  13  10   0       15.32       15.22      5.84 o
  14  10   0       20.48       23.68      6.70 o
   1  11   0      110.52       94.48      3.65 o
   2  11   0      126.56      132.56      3.36 o
   3  11   0        0.70        0.26      1.30 o
   4  11   0      271.03      263.65      4.15 o
   5  11   0       33.76       37.68      2.97 o
   6  11   0      558.93      559.20      7.13 o
   7  11   0      195.09      203.52      4.23 o
   8  11   0       86.40       81.74      2.96 o
   9  11   0       57.21       58.11      5.73 o
  10  11   0        0.58        2.33      1.84 o
  11  11   0       99.42      100.47      6.10 o
  12  11   0        2.82        6.00      5.02 o
  13  11   0        1.64        5.74      8.35 o
   0  12   0        1.26        3.72      2.28 o
   1  12   0       11.27        8.71      2.23 o
   2  12   0      217.14      209.90      3.99 o
   3  12   0      148.20      161.45      3.74 o
   4  12   0       10.88       11.70      2.25 o
   5  12   0        0.31        2.57      1.65 o
   6  12   0       31.73       29.43      2.19 o
   7  12   0        1.82        2.97      1.80 o
   8  12   0      230.56      253.64      4.33 o
   9  12   0      127.15      133.80      6.16 o
  10  12   0       61.53       73.33      6.68 o
  11  12   0       11.33        4.52      5.62 o
  12  12   0        2.44        5.93      6.22 o
   1  13   0       40.47       45.30      2.62 o
   2  13   0      239.37      245.24      4.93 o
   3  13   0      460.69      465.41      6.89 o
   4  13   0       70.56       72.42      3.39 o
   5  13   0       86.85       96.81      3.49 o
   6  13   0        2.90        3.82      1.97 o
   7  13   0       18.92       13.45      1.99 o
   8  13   0       19.58       26.73      3.48 o
   9  13   0       54.35       57.67      6.92 o
  10  13   0       17.12       11.64      4.97 o
  11  13   0       19.28       21.05      6.30 o
   0  14   0      181.12      188.56      6.15 o
   1  14   0       55.89       66.52      3.30 o
   2  14   0       44.91       52.24      3.79 o
   3  14   0       67.90       67.87      3.17 o
   4  14   0        0.15        1.27      1.53 o
   5  14   0        7.12        5.91      2.32 o
   6  14   0        0.15        0.66      1.99 o
   7  14   0        0.61        1.35      1.52 o
   8  14   0       11.09        8.84      5.93 o
   9  14   0        3.05        1.92      4.25 o
  10  14   0        1.80        3.06      4.82 o
   1  15   0       16.78       14.05      2.37 o
   2  15   0        2.98        6.36      2.21 o
   3  15   0        0.70       -0.59      1.70 o
   4  15   0        0.93        0.51      1.71 o
   5  15   0        3.65        2.09      2.03 o
   6  15   0       28.65        5.67      3.56 o
   7  15   0        5.31        6.92      5.61 o
   8  15   0        0.33        1.30      3.34 o
   0  16   0       51.47       51.60      4.55 o
   1  16   0       67.15       65.68      4.59 o
   2  16   0        0.96        1.06      2.14 o
   3  16   0       22.22        9.74      4.44 o
   4  16   0        3.59        2.94      1.97 o
   5  16   0        5.92       -0.11      2.96 o
 -18   1   1        0.22        3.36      3.20 o
 -17   1   1       26.12       36.79      3.96 o
 -16   1   1        3.50        1.99      3.18 o
 -15   1   1      124.77      131.67      7.34 o
 -14   1   1      474.09      460.01      9.92 o
 -13   1   1      448.70      478.39      6.07 o
 -12   1   1        4.31        6.08      1.47 o
 -11   1   1      490.63      505.53      6.92 o
 -10   1   1       10.30       15.54      1.69 o
  -9   1   1      136.06      160.93      3.56 o
  -8   1   1        1.05       16.93      5.21 o
  -7   1   1       26.19       18.14      1.36 o
  -6   1   1        2.09        5.80      1.25 o
  -5   1   1     2370.40     2341.71     25.31 o
  -4   1   1     7817.13     7924.49     90.98 o
  -3   1   1      124.44      126.92      2.77 o
  -2   1   1        0.26        2.69      0.54 o
  -1   1   1     7962.03     7444.18     89.52 o
   1   1   1     7701.79     7456.75     55.51 o
   2   1   1      298.20      260.41      2.76 o
   3   1   1      931.23      866.73      4.80 o
   4   1   1     1134.16     1180.51      6.47 o
   5   1   1     1439.81     1469.38     10.87 o
   6   1   1     3684.37     3648.07     21.26 o
   7   1   1      648.90      619.12      6.33 o
   8   1   1      478.74      524.99      6.12 o
   9   1   1      534.42      562.83      6.43 o
  10   1   1      166.65      169.21      2.77 o
  11   1   1       50.30       60.41      2.36 o
  12   1   1       25.88       19.70      1.78 o
  13   1   1      309.31      304.96      9.24 o
  14   1   1        2.07        0.63      2.89 o
  15   1   1        0.02        0.23      2.31 o
  16   1   1      174.61      195.61      7.40 o
  17   1   1       66.88       69.87      4.63 o
  18   1   1        7.60        9.24      3.33 o
 -18   2   1       20.36       22.41      6.03 o
 -17   2   1       48.02       57.03      4.80 o
 -16   2   1       48.85       53.45      5.31 o
 -15   2   1       78.10       88.32      3.27 o
 -14   2   1       66.43       66.38      4.14 o
 -13   2   1      141.48      136.58      3.48 o
 -12   2   1       27.34       30.15      2.12 o
 -11   2   1       56.98       67.04      2.32 o
 -10   2   1       21.14       17.70      1.61 o
  -9   2   1      437.78      438.04      5.40 o
  -8   2   1      831.21      805.57     11.62 o
  -7   2   1     1576.13     1638.03     12.12 o
  -6   2   1     3767.92     4034.32     33.96 o
  -5   2   1       94.29      100.57      2.07 o
  -4   2   1      224.34      212.79      2.90 o
  -3   2   1     5906.24     5998.12     46.13 o
  -2   2   1      841.27      855.42      6.29 o
  -1   2   1        4.02        7.42      0.94 o
   0   2   1     1058.76      947.15      7.62 o
   1   2   1    13724.65    12886.58    302.54 o
   2   2   1     9712.15     9581.47     77.40 o
   3   2   1     6150.96     6077.36     41.77 o
   4   2   1     2445.01     2519.95     16.79 o
   5   2   1     1511.01     1531.44      9.92 o
   6   2   1        0.15        3.00      1.02 o
   7   2   1       99.72      150.38      2.05 o
   8   2   1       50.42       51.80      1.54 o
   9   2   1      323.36      310.61      3.64 o
  10   2   1      212.68      207.74      3.83 o
  11   2   1      157.58      160.45      3.15 o
  12   2   1     1158.11     1180.98     19.91 o
  13   2   1      173.81      167.33      6.94 o
  14   2   1        4.47        4.29      1.70 o
  15   2   1        1.63        1.25      1.54 o
  16   2   1       24.14       23.37      2.49 o
  17   2   1       15.59       24.83      4.96 o
  18   2   1        5.23        3.39      4.63 o
 -17   3   1       39.47       51.81      4.98 o
 -16   3   1        0.03        0.51      2.01 o
 -15   3   1        0.55        0.53      1.78 o
 -14   3   1        3.08        5.97      2.39 o
 -13   3   1      169.01      174.84      3.71 o
 -12   3   1      104.36      115.22      2.99 o
 -11   3   1       66.85       72.26      2.60 o
 -10   3   1      166.62      171.84      3.19 o
  -9   3   1       63.87       51.39      1.42 o
  -8   3   1       70.58       78.99      2.05 o
  -7   3   1     1610.74     1670.36     11.68 o
  -6   3   1      900.06      924.18     10.01 o
  -5   3   1     6344.38     7034.38     58.03 o
  -4   3   1        0.28        2.10      1.00 o
  -3   3   1    10466.50    10502.72     87.42 o
  -2   3   1    10578.54    10613.16     86.78 o
  -1   3   1     4980.41     5017.23     37.21 o
   0   3   1      650.08      617.42      4.70 o
   1   3   1      109.47      122.42      1.38 o
   2   3   1     1191.11     1182.72      9.06 o
   3   3   1      493.81      501.32      4.31 o
   4   3   1      544.13      525.41      4.01 o
   5   3   1     4925.91     5174.55     36.24 o
   6   3   1      974.21     1104.00      8.07 o
   7   3   1     1366.79     1378.78      8.92 o
   8   3   1     1139.67     1118.02      7.67 o
   9   3   1      242.99      223.03      3.04 o
  10   3   1       16.66       12.57      1.24 o
  11   3   1       66.41       70.61      2.21 o
  12   3   1       20.36       20.42      1.58 o
  13   3   1       88.45       85.99      2.28 o
  14   3   1       57.76       55.17      2.44 o
  15   3   1       51.15       51.34      3.06 o
  16   3   1        0.01        1.75      1.84 o
  17   3   1       23.07       24.63      5.28 o
 -17   4   1        5.31        4.80      3.10 o
 -16   4   1        7.90        8.43      2.24 o
 -15   4   1       34.08       33.55      2.98 o
 -14   4   1       24.81       20.81      2.25 o
 -13   4   1       13.74       14.18      2.15 o
 -12   4   1        0.26       -0.57      1.24 o
 -11   4   1       36.72       42.45      3.34 o
 -10   4   1      165.24      153.06      4.19 o
  -9   4   1       11.48        6.68      0.96 o
  -8   4   1      654.30      714.77      5.85 o
  -7   4   1      316.10      308.72      4.75 o
  -6   4   1      628.58      560.97      7.03 o
  -5   4   1      373.75      449.77      9.20 o
  -4   4   1      418.63      473.93      4.66 o
  -3   4   1      304.98      320.65      3.40 o
  -2   4   1       22.10       35.33      1.55 o
  -1   4   1     1130.09     1006.61      7.58 o
   0   4   1      600.85      569.41      4.89 o
   1   4   1     2984.46     3039.09     21.97 o
   2   4   1     1380.23     1409.49     13.09 o
   3   4   1      772.38      781.64      6.90 o
   4   4   1       30.35       31.25      1.76 o
   5   4   1      102.95       96.67      2.04 o
   6   4   1       28.79       56.70      2.29 o
   7   4   1      717.43      808.57      6.26 o
   8   4   1        4.69        8.20      1.07 o
   9   4   1        0.12        1.10      0.90 o
  10   4   1       40.03       39.34      1.52 o
  11   4   1       22.98       19.21      1.52 o
  12   4   1      321.04      295.12      4.21 o
  13   4   1       15.13       14.22      1.48 o
  14   4   1        3.23        1.93      1.15 o
  15   4   1       21.03       24.36      2.83 o
  16   4   1        4.17        2.75      2.05 o
  17   4   1        3.12        0.93      1.76 o
 -17   5   1       34.09       44.32      3.25 o
 -16   5   1        3.47        1.44      1.80 o
 -15   5   1        0.10       -1.22      2.11 o
 -14   5   1       11.63       13.07      2.30 o
 -13   5   1      206.03      211.44      4.80 o
 -12   5   1       17.11       12.80      2.29 o
 -11   5   1       82.49       76.11      2.45 o
 -10   5   1       58.64       65.39      3.27 o
  -9   5   1       67.54       65.84      2.25 o
  -8   5   1      321.22      322.34      5.40 o
  -7   5   1      155.54      146.79      3.53 o
  -6   5   1      627.90      665.93      7.20 o
  -5   5   1      167.21      209.14      3.23 o
  -4   5   1      204.43      237.04      3.27 o
  -3   5   1       69.55      101.61      1.98 o
  -2   5   1      382.56      376.75      3.71 o
  -1   5   1      419.77      439.71      4.76 o
   0   5   1     1336.04     1322.73     11.06 o
   1   5   1     3056.48     3193.15     24.03 o
   2   5   1       12.58        8.37      1.68 o
   3   5   1     1402.36     1478.58     10.58 o
   4   5   1     3062.99     3404.75     31.26 o
   5   5   1     3030.13     3171.23     31.71 o
   6   5   1       32.51       51.04      1.73 o
   7   5   1        0.11        4.06      0.88 o
   8   5   1       15.70       21.52      1.24 o
   9   5   1      138.70      152.96      2.54 o
  10   5   1      190.93      194.26      3.15 o
  11   5   1       20.78       25.06      1.44 o
  12   5   1       42.57       42.62      2.25 o
  13   5   1      148.43      145.16      3.03 o
  14   5   1        2.20        2.94      1.32 o
  15   5   1        3.16        4.72      1.82 o
  16   5   1       25.50       26.25      3.04 o
  17   5   1       39.56       49.18      3.53 o
 -17   6   1        3.37       -1.92      3.18 o
 -16   6   1       22.80       20.28      3.35 o
 -15   6   1       14.61       11.66      2.59 o
 -14   6   1        0.10        2.03      1.66 o
 -13   6   1        1.76       -0.45      1.73 o
 -12   6   1       40.48       50.31      1.66 o
 -11   6   1        8.64        6.40      1.16 o
 -10   6   1      275.32      253.04      3.40 o
  -9   6   1       67.05       71.47      2.75 o
  -8   6   1        6.51        6.44      1.99 o
  -7   6   1      228.42      231.28      3.92 o
  -6   6   1      495.19      491.42      8.03 o
  -5   6   1        4.84        6.02      1.67 o
  -4   6   1       56.43       75.81      4.16 o
  -3   6   1      157.34      159.74      3.63 o
  -2   6   1      186.23      181.23      2.59 o
  -1   6   1       49.63       41.40      1.65 o
   0   6   1      764.89      764.82      6.75 o
   1   6   1     1035.41      970.15      8.04 o
   2   6   1     1429.95     1339.95     10.40 o
   3   6   1     3781.56     3833.94     29.49 o
   4   6   1     1873.66     1971.46     21.05 o
   5   6   1       83.97       64.78      1.88 o
   6   6   1     1001.90     1024.69      9.10 o
   7   6   1       20.81       25.22      2.11 o
   8   6   1      627.03      576.81      5.32 o
   9   6   1      102.98      111.29      2.17 o
  10   6   1        0.10       -0.21      0.76 o
  11   6   1       60.95       67.48      2.02 o
  12   6   1       80.84       81.66      2.44 o
  13   6   1       49.86       53.95      2.28 o
  14   6   1       41.59       55.61      3.59 o
  15   6   1        9.47        6.34      1.82 o
  16   6   1      102.66      109.09      3.81 o
 -16   7   1        0.00        1.83      2.74 o
 -15   7   1       17.13       15.18      3.00 o
 -14   7   1        4.23        1.86      1.81 o
 -13   7   1        3.81        1.96      1.08 o
 -12   7   1        1.70        1.37      0.77 o
 -11   7   1       24.44       14.92      1.76 o
 -10   7   1      110.39      112.47      4.77 o
  -9   7   1      481.12      476.53      7.21 o
  -8   7   1       13.51       13.31      3.14 o
  -7   7   1       88.78       87.93      2.72 o
  -6   7   1      117.26      120.48      3.08 o
  -5   7   1      829.75      861.76      8.50 o
  -4   7   1      153.20      145.61      2.98 o
  -3   7   1        6.78       13.56      1.53 o
  -2   7   1       14.05       13.87      1.65 o
  -1   7   1      524.96      527.54      5.23 o
   0   7   1       51.38       68.44      1.85 o
   1   7   1      182.52      156.36      2.49 o
   2   7   1       37.44       36.12      1.94 o
   3   7   1     1915.37     1996.77     15.75 o
   4   7   1      443.98      382.34      3.72 o
   5   7   1     1453.48     1546.95     11.56 o
   6   7   1       11.37        9.43      1.23 o
   7   7   1      264.42      264.71      3.87 o
   8   7   1       94.26       93.95      2.48 o
   9   7   1      350.81      366.45      4.30 o
  10   7   1       90.29       86.29      2.71 o
  11   7   1        8.13       10.17      1.51 o
  12   7   1        1.95        1.12      1.07 o
  13   7   1       33.85       30.41      1.93 o
  14   7   1       16.31       14.36      1.77 o
  15   7   1       36.42       36.41      3.64 o
  16   7   1       17.42       15.49      8.73 o
 -15   8   1       16.25       12.03      3.60 o
 -14   8   1        6.92        4.60      2.24 o
 -13   8   1        0.10       -1.44      1.85 o
 -12   8   1        0.76        2.10      0.99 o
 -11   8   1        0.16       -0.65      0.99 o
 -10   8   1       11.59       14.05      2.28 o
  -9   8   1      319.96      307.04      6.12 o
  -8   8   1      207.12      197.11      3.98 o
  -7   8   1        0.20        0.69      2.20 o
  -6   8   1     1100.86     1069.25     10.39 o
  -5   8   1       39.41       43.14      2.43 o
  -4   8   1       49.34       46.40      2.29 o
  -3   8   1        1.74        1.21      1.64 o
  -2   8   1      917.52      914.07      8.64 o
  -1   8   1      390.36      392.48      4.63 o
   0   8   1       70.04       61.71      1.98 o
   1   8   1      711.74      739.75      7.19 o
   2   8   1      308.08      294.35      3.60 o
   3   8   1       57.36       48.10      1.62 o
   4   8   1      121.59      127.25      2.63 o
   5   8   1        7.84        5.56      1.14 o
   6   8   1       53.24       63.48      2.78 o
   7   8   1      693.63      656.40      7.96 o
   8   8   1      348.29      353.90      4.86 o
   9   8   1        4.20        1.21      1.15 o
  10   8   1        1.46        5.10      1.14 o
  11   8   1      202.24      200.11      3.19 o
  12   8   1      138.10      131.00      3.65 o
  13   8   1       57.31       61.30      2.67 o
  14   8   1        2.13        3.61      1.48 o
  15   8   1        0.00        1.98      4.61 o
 -15   9   1       15.98       16.59      4.50 o
 -14   9   1       19.87       20.54      3.24 o
 -13   9   1        9.74        8.72      2.31 o
 -12   9   1       25.25       30.32      2.55 o
 -11   9   1        0.55        0.00      1.45 o
 -10   9   1        2.25        2.77      1.97 o
  -9   9   1       23.26       17.11      2.76 o
  -8   9   1       31.46       32.37      3.10 o
  -7   9   1        9.10        7.33      2.16 o
  -6   9   1      110.86      118.26      3.44 o
  -5   9   1      747.55      736.04      8.25 o
  -4   9   1      274.44      287.33      4.92 o
  -3   9   1     1082.53     1095.00     10.67 o
  -2   9   1      252.96      259.30      4.08 o
  -1   9   1      404.05      402.02      5.01 o
   0   9   1      315.88      322.64      4.09 o
   1   9   1       57.21       54.31      2.31 o
   2   9   1       38.33       33.90      2.17 o
   3   9   1      274.30      280.59      3.83 o
   4   9   1        3.86        2.99      1.51 o
   5   9   1        0.20       -0.52      0.72 o
   6   9   1      491.43      477.68      5.88 o
   7   9   1      837.43      844.90     10.33 o
   8   9   1       55.47       60.44      2.96 o
   9   9   1       41.55       40.65      2.38 o
  10   9   1       13.95       16.28      1.97 o
  11   9   1       28.69       23.59      2.33 o
  12   9   1       50.64       48.89      1.87 o
  13   9   1       29.03       28.85      3.58 o
  14   9   1        8.48        6.72      3.60 o
  15   9   1        0.12        0.07      4.00 o
 -14  10   1        5.80        2.95      2.90 o
 -13  10   1        9.95        9.80      2.71 o
 -12  10   1       53.11       55.03      4.94 o
 -11  10   1       90.31       74.35      3.84 o
 -10  10   1      228.33      233.63      7.17 o
  -9  10   1      157.13      157.98      4.81 o
  -8  10   1        0.27       -1.27      1.49 o
  -7  10   1        1.20       -1.00      1.58 o
  -6  10   1        0.14        1.33      1.72 o
  -5  10   1      211.73      218.69      4.43 o
  -4  10   1      162.33      158.04      3.71 o
  -3  10   1        4.11        4.87      1.79 o
  -2  10   1      165.35      159.51      3.57 o
  -1  10   1        2.82        4.70      1.61 o
   0  10   1      684.18      675.38      7.39 o
   1  10   1      314.59      299.79      4.33 o
   2  10   1       94.16       80.00      2.53 o
   3  10   1       95.23       92.87      2.31 o
   4  10   1      182.11      175.91      3.17 o
   5  10   1        0.42        1.04      1.36 o
   6  10   1       61.57       70.41      2.07 o
   7  10   1       77.86       75.38      4.90 o
   8  10   1        0.11        0.78      1.52 o
   9  10   1       46.35       42.38      3.00 o
  10  10   1       57.47       63.92      2.47 o
  11  10   1        0.09       -0.02      1.34 o
  12  10   1        5.84        6.24      4.22 o
  13  10   1        0.35       -1.85      3.11 o
  14  10   1        3.18        7.59      6.98 o
 -13  11   1       22.77       23.42      2.77 o
 -12  11   1       41.21       43.37      4.02 o
 -11  11   1        2.16        3.89      3.06 o
 -10  11   1       46.87       53.01      3.60 o
  -9  11   1       15.09       12.18      2.42 o
  -8  11   1        4.96        3.17      1.92 o
  -7  11   1        2.59        4.16      2.00 o
  -6  11   1       51.57       57.02      2.98 o
  -5  11   1        9.68       12.40      2.17 o
  -4  11   1       17.93       14.00      1.99 o
  -3  11   1      340.27      343.60      5.45 o
  -2  11   1      737.55      732.02      8.13 o
  -1  11   1       34.51       33.66      2.43 o
   0  11   1        2.54        3.09      1.67 o
   1  11   1      408.85      393.77      5.43 o
   2  11   1       61.62       60.18      3.28 o
   3  11   1       76.34       71.36      2.43 o
   4  11   1      319.84      329.07      4.33 o
   5  11   1        6.10        4.29      1.83 o
   6  11   1        0.53        0.05      1.20 o
   7  11   1      403.74      394.00      7.01 o
   8  11   1       38.37       32.19      2.38 o
   9  11   1      275.80      274.39      6.07 o
  10  11   1       93.83       93.42      6.57 o
  11  11   1        1.13        4.84      4.25 o
  12  11   1        5.09        9.47      6.71 o
  13  11   1        5.66        4.97      2.77 o
 -12  12   1        1.83        3.38      4.86 o
 -11  12   1        3.38        4.22      2.69 o
 -10  12   1        0.07        0.49      2.39 o
  -9  12   1        3.98        0.35      1.58 o
  -8  12   1       50.30       55.67      3.45 o
  -7  12   1       43.68       43.89      2.78 o
  -6  12   1       76.52       74.75      3.04 o
  -5  12   1      172.38      171.47      4.22 o
  -4  12   1       11.29       15.27      2.10 o
  -3  12   1      237.91      234.87      5.53 o
  -2  12   1       35.76       34.87      2.56 o
  -1  12   1      218.39      210.86      4.79 o
   0  12   1      439.79      427.78      6.06 o
   1  12   1       27.38       24.43      2.36 o
   2  12   1       31.14       42.21      2.71 o
   3  12   1        0.03       -1.12      1.55 o
   4  12   1        0.44       -0.40      0.89 o
   5  12   1       92.18       91.20      2.80 o
   6  12   1        8.34        8.82      1.53 o
   7  12   1        0.02        0.29      0.96 o
   8  12   1        0.01       -0.21      1.77 o
   9  12   1      157.41      176.31      8.55 o
  10  12   1      306.49      332.63     11.70 o
  11  12   1       19.63       16.84      4.74 o
  12  12   1       37.21       41.75      8.89 o
 -11  13   1       61.96       70.94      7.85 o
 -10  13   1        7.71        6.72      3.27 o
  -9  13   1       21.39       14.83      2.63 o
  -8  13   1       26.05       17.22      4.69 o
  -7  13   1        4.92        2.73      1.85 o
  -6  13   1        3.10        3.30      2.04 o
  -5  13   1       21.63       27.59      2.97 o
  -4  13   1        7.37        6.91      1.95 o
  -3  13   1       14.89       16.89      2.41 o
  -2  13   1       38.21       40.00      2.80 o
  -1  13   1       50.29       44.57      2.81 o
   0  13   1      214.85      202.99      4.37 o
   1  13   1        8.67        7.40      2.15 o
   2  13   1        0.95       -1.77      1.77 o
   3  13   1      271.77      275.55      4.92 o
   4  13   1        4.77        1.32      1.54 o
   5  13   1       44.73       39.91      3.04 o
   6  13   1        3.26        2.77      1.19 o
   7  13   1       60.85       67.14      5.62 o
   8  13   1       11.04       11.16      4.47 o
   9  13   1        0.38       -0.88      3.19 o
  10  13   1        0.36       -0.08      2.90 o
  11  13   1       11.75        6.85      5.56 o
  -9  14   1       35.30       31.47      8.53 o
  -8  14   1        0.42        0.17      1.66 o
  -7  14   1        4.13        2.37      1.98 o
  -6  14   1       21.96       16.68      6.15 o
  -5  14   1        7.80        6.41      2.29 o
  -4  14   1        0.63        0.25      1.51 o
  -3  14   1       22.91       25.90      4.20 o
  -2  14   1        0.73        2.04      1.92 o
  -1  14   1       38.34       31.25      4.06 o
   0  14   1       11.81       11.70      2.20 o
   1  14   1       53.89       55.22      3.18 o
   2  14   1        0.21        0.26      1.30 o
   3  14   1       28.53       25.66      6.00 o
   4  14   1       31.61       20.44      8.04 o
   5  14   1        3.43        1.81      1.50 o
   6  14   1       10.31        7.69      4.14 o
   7  14   1        6.06        6.02      4.72 o
   8  14   1        2.26        3.63      3.66 o
   9  14   1       45.50       41.37      5.60 o
  -8  15   1       17.16       -2.11      4.12 o
  -7  15   1        0.84        0.23      2.03 o
  -6  15   1        4.89        0.13      1.86 o
  -5  15   1        0.16        0.22      1.64 o
  -4  15   1        6.78        2.94      2.86 o
  -3  15   1       50.19       52.19      3.08 o
  -2  15   1        0.04       -1.67      2.22 o
  -1  15   1      124.08      133.93      4.41 o
   0  15   1      143.55      143.19      4.12 o
   1  15   1       75.21       72.31      3.74 o
   2  15   1        0.00       -0.26      1.66 o
   3  15   1       45.38       51.69      4.36 o
   4  15   1       27.23        0.51      3.15 o
   5  15   1       35.21       24.89     17.88 o
   6  15   1       47.40       41.94     13.90 o
   7  15   1        0.83        1.50      3.97 o
   8  15   1        0.03        1.85      3.54 o
  -5  16   1        4.54        1.29      1.97 o
  -4  16   1        1.86        1.48      1.95 o
  -3  16   1       37.22       33.50      7.81 o
  -2  16   1        1.45       -0.73      1.89 o
  -1  16   1        4.26        5.94      2.70 o
   0  16   1       42.31       28.53     11.15 o
   1  16   1       49.03       41.92      9.12 o
   2  16   1       20.58       16.26      6.09 o
   3  16   1        0.14       -0.23      2.47 o
   4  16   1       19.39       10.70      9.35 o
   5  16   1        4.37        3.90      3.90 o
 -18   0   2        0.34        3.71      4.52 o
 -17   0   2       14.48       14.55      6.06 o
 -16   0   2      102.41      106.31      6.98 o
 -15   0   2       55.11       55.45      8.94 o
 -14   0   2        0.88        1.66      3.09 o
 -13   0   2       89.35       86.56      6.70 o
 -12   0   2       10.61       10.09      3.46 o
 -11   0   2      307.18      303.06      5.81 o
 -10   0   2      256.34      247.30      5.57 o
  -9   0   2     3296.71     3388.98     80.47 o
  -8   0   2     8052.51     8337.16     96.72 o
  -7   0   2      722.25      666.98     14.05 o
  -6   0   2     1016.61      982.44      9.72 o
  -5   0   2     6436.81     6846.24    112.33 o
  -4   0   2      466.20      440.04      8.94 o
  -3   0   2     5044.74     5350.74     86.31 o
  -2   0   2     3110.09     3122.96     32.48 o
  -1   0   2    22189.31    22065.01    278.40 o
   0   0   2      568.53      557.58      7.25 o
   1   0   2     5707.65     5580.34     47.97 o
   2   0   2     7862.89     7480.00     84.18 o
   3   0   2       14.81       14.48      1.26 o
   4   0   2    16467.36    16616.31    146.28 o
   5   0   2    13583.19    13928.93    121.25 o
   6   0   2        6.29       19.44      1.49 o
   7   0   2      608.97      627.83      6.04 o
   8   0   2      282.06      283.12      3.39 o
   9   0   2       20.97       20.77      1.86 o
  10   0   2     1553.81     1574.06     13.89 o
  11   0   2        8.11        9.90      1.86 o
  12   0   2        0.01        0.86      1.69 o
  13   0   2      308.80      312.12     10.88 o
  14   0   2       68.40       60.64      3.68 o
  15   0   2      132.19      145.49     13.04 o
  16   0   2        0.16        1.32      4.14 o
  17   0   2       13.34       -0.60      4.02 o
 -17   1   2       17.02       27.38      3.99 o
 -16   1   2        2.95        3.85      3.86 o
 -15   1   2       43.51       57.63      3.98 o
 -14   1   2       60.50       55.42      2.01 o
 -13   1   2      112.64      113.92      2.55 o
 -12   1   2      123.99      131.17      4.89 o
 -11   1   2     1317.19     1278.15     11.79 o
 -10   1   2       38.20       37.96      1.96 o
  -9   1   2      576.46      558.48      5.91 o
  -8   1   2      159.60      156.69      2.45 o
  -7   1   2      832.64      868.83     14.17 o
  -6   1   2     3117.78     3162.06     40.80 o
  -5   1   2      521.24      473.91      6.76 o
  -4   1   2      130.97      106.49      6.02 o
  -3   1   2        8.25        5.89      1.79 o
  -2   1   2      605.83      527.02      4.61 o
  -1   1   2      717.96      695.83      4.21 o
   0   1   2      956.77      865.18      5.12 o
   1   1   2     1277.30     1201.39      6.78 o
   2   1   2     2485.83     2417.72     13.95 o
   3   1   2      891.35      841.19      6.17 o
   4   1   2      523.29      512.84      3.36 o
   5   1   2       52.36       70.20      1.66 o
   6   1   2      264.73      205.53      2.17 o
   7   1   2      215.98      178.44      1.88 o
   8   1   2      365.71      338.00      2.98 o
   9   1   2       43.53       42.56      1.57 o
  10   1   2      191.32      198.59      3.00 o
  11   1   2      633.90      623.85      9.86 o
  12   1   2       45.34       40.20      2.06 o
  13   1   2      116.98      109.55      2.92 o
  14   1   2       26.77       22.80      2.74 o
  15   1   2       37.12       41.44      3.01 o
  16   1   2       29.58       29.91      6.67 o
  17   1   2       19.55       13.20     11.56 o
 -17   2   2       46.30       52.63      4.96 o
 -16   2   2      135.30      151.62      6.17 o
 -15   2   2      133.21      156.91      7.40 o
 -14   2   2        0.67       -0.97      1.58 o
 -13   2   2      336.61      340.70      7.42 o
 -12   2   2     1123.41     1169.00     11.68 o
 -11   2   2       78.78       79.85      2.88 o
 -10   2   2       18.22       19.22      1.64 o
  -9   2   2       73.72       74.73      5.44 o
  -8   2   2      369.34      429.57      5.71 o
  -7   2   2      275.03      281.59      6.37 o
  -6   2   2       53.99       38.33      2.72 o
  -5   2   2     4593.27     4573.70     42.91 o
  -4   2   2     2054.80     1967.75     21.05 o
  -3   2   2      143.93      149.56      3.18 o
  -2   2   2     3708.41     3767.62     24.42 o
  -1   2   2    10521.90    10433.34     84.51 o
   0   2   2     4613.11     4770.34     44.01 o
   1   2   2    15384.55    14923.09    113.28 o
   2   2   2     2879.27     2715.60     32.12 o
   3   2   2       19.67       26.84      0.82 o
   4   2   2       40.75       40.10      1.01 o
   5   2   2       84.23       71.30      1.07 o
   6   2   2      904.70      990.31      6.03 o
   7   2   2        1.60        2.10      0.84 o
   8   2   2      590.18      576.64      4.91 o
   9   2   2       34.84       35.19      1.59 o
  10   2   2       22.61       28.38      1.86 o
  11   2   2       85.74       88.74      2.17 o
  12   2   2      141.84      144.67      3.15 o
  13   2   2       23.77       26.29      2.15 o
  14   2   2      354.22      365.97      6.56 o
  15   2   2       69.10       67.98      3.22 o
  16   2   2       25.55       27.81      8.26 o
  17   2   2       17.67       16.84      5.76 o
 -17   3   2        0.07        0.90      2.75 o
 -16   3   2        0.20       -0.39      2.54 o
 -15   3   2       76.34       73.19      6.33 o
 -14   3   2       18.42       23.26      3.01 o
 -13   3   2       34.32       39.67      2.88 o
 -12   3   2       44.71       53.84      2.41 o
 -11   3   2       56.41       60.68      2.33 o
 -10   3   2      247.12      248.51      4.47 o
  -9   3   2      102.25      107.56      2.91 o
  -8   3   2       35.95       49.00      4.17 o
  -7   3   2      142.84      131.93      4.73 o
  -6   3   2     2936.77     3047.10     29.36 o
  -5   3   2        0.44       -1.23      1.23 o
  -4   3   2       51.29       57.82      2.06 o
  -3   3   2     1070.26     1027.54      8.59 o
  -2   3   2    10168.48    10017.85     82.55 o
  -1   3   2    14537.34    14303.09    123.07 o
   0   3   2     3380.40     3390.60     22.47 o
   1   3   2     1543.90     1514.81      8.78 o
   2   3   2     4794.78     4809.01     37.90 o
   3   3   2      849.19      773.27      6.66 o
   4   3   2      542.98      543.14      4.29 o
   5   3   2       40.20       37.36      1.69 o
   6   3   2        2.53        3.17      0.94 o
   7   3   2      804.31      860.97      6.16 o
   8   3   2       27.50       28.08      1.46 o
   9   3   2     1171.88     1161.66     16.29 o
  10   3   2      384.67      394.67      4.82 o
  11   3   2     1281.46     1257.91     10.92 o
  12   3   2        1.49        2.60      1.28 o
  13   3   2       20.56       21.51      1.64 o
  14   3   2        9.84       10.66      1.78 o
  15   3   2      126.60      129.94      3.16 o
  16   3   2       59.49       57.49      8.97 o
  17   3   2       21.46       14.61      3.71 o
 -17   4   2       12.91       20.33      4.04 o
 -16   4   2       10.62       11.20      2.76 o
 -15   4   2        5.92        6.15      2.54 o
 -14   4   2      382.53      385.73      6.08 o
 -13   4   2      102.39      118.93      3.46 o
 -12   4   2       26.26       21.56      2.25 o
 -11   4   2       69.78       73.22      2.80 o
 -10   4   2       98.01      107.28      4.03 o
  -9   4   2      450.77      416.42      9.40 o
  -8   4   2     1417.68     1430.29     18.77 o
  -7   4   2      240.37      215.07      7.36 o
  -6   4   2       39.02       27.78      1.32 o
  -5   4   2      581.76      618.28      4.95 o
  -4   4   2       36.46       47.49      1.58 o
  -3   4   2     1005.05      957.42      7.00 o
  -2   4   2      289.98      311.23      3.21 o
  -1   4   2     1051.24     1098.94      7.52 o
   0   4   2     1470.15     1540.94     10.99 o
   1   4   2      708.74      728.42      5.92 o
   2   4   2       80.75       91.37      2.79 o
   3   4   2      708.37      679.21      8.50 o
   4   4   2     4923.47     5102.64     51.25 o
   5   4   2      201.99      168.86      1.59 o
   6   4   2      949.31      872.37     10.51 o
   7   4   2       11.90        9.64      1.26 o
   8   4   2      170.44      162.23      2.14 o
   9   4   2      436.02      437.94      4.23 o
  10   4   2     1447.04     1457.35     10.98 o
  11   4   2      215.38      211.81      3.13 o
  12   4   2       88.43       91.84      2.38 o
  13   4   2       32.56       34.11      1.86 o
  14   4   2        2.36        4.02      1.73 o
  15   4   2        2.53        3.21      1.41 o
  16   4   2       54.91       57.22      2.46 o
  17   4   2       37.94       23.70      7.05 o
 -17   5   2        3.96        3.49      3.59 o
 -16   5   2       39.29       46.57      3.16 o
 -15   5   2       58.14       58.24      3.81 o
 -14   5   2       75.93       81.13      3.55 o
 -13   5   2        0.10       -0.31      1.47 o
 -12   5   2        1.65        3.15      1.66 o
 -11   5   2      796.57      756.33     10.06 o
 -10   5   2     1025.56     1018.42     12.86 o
  -9   5   2      294.10      281.45      6.67 o
  -8   5   2       41.04       38.92      1.80 o
  -7   5   2      495.70      511.77      5.90 o
  -6   5   2      214.50      192.61      4.22 o
  -5   5   2     1240.11     1192.59     18.58 o
  -4   5   2      568.98      553.41      5.48 o
  -3   5   2      173.55      184.13      2.94 o
  -2   5   2     3397.18     3531.31     28.59 o
  -1   5   2      355.34      387.26      3.56 o
   0   5   2     3296.26     3466.63     37.61 o
   1   5   2      646.79      652.71      5.80 o
   2   5   2      580.43      566.26      5.66 o
   3   5   2      169.95      156.74      3.43 o
   4   5   2      503.64      472.64      6.77 o
   5   5   2     2041.30     2036.76     20.11 o
   6   5   2     2349.12     2384.02     24.57 o
   7   5   2     1539.38     1533.30     14.04 o
   8   5   2       46.42       44.46      2.50 o
   9   5   2      434.97      431.94      4.10 o
  10   5   2      378.76      357.04      4.00 o
  11   5   2       52.57       51.97      2.18 o
  12   5   2        1.13        1.36      1.18 o
  13   5   2        4.03        3.12      1.24 o
  14   5   2       57.32       63.93      2.29 o
  15   5   2       26.79       25.03      1.99 o
  16   5   2        0.18        1.42      1.41 o
  17   5   2        7.27       -0.03      2.58 o
 -16   6   2       11.03       13.80      3.48 o
 -15   6   2        7.86        7.19      2.61 o
 -14   6   2        4.06        4.32      2.43 o
 -13   6   2       44.55       47.86      3.14 o
 -12   6   2      173.54      190.84      5.57 o
 -11   6   2        1.77        5.78      3.05 o
 -10   6   2        5.19        1.19      0.86 o
  -9   6   2        0.88        1.56      2.00 o
  -8   6   2      177.08      171.86      4.20 o
  -7   6   2       20.88       17.91      2.52 o
  -6   6   2      244.75      261.14      3.96 o
  -5   6   2      721.29      712.70      7.08 o
  -4   6   2     1573.48     1651.49     15.21 o
  -3   6   2      744.96      744.60      7.51 o
  -2   6   2     1760.35     1745.78     14.03 o
  -1   6   2       64.72       63.86      2.06 o
   0   6   2     1303.62     1164.23      9.19 o
   1   6   2     3220.55     3281.46     22.88 o
   2   6   2      495.98      616.83      4.88 o
   3   6   2       81.20       98.30      2.50 o
   4   6   2        3.34        9.82      2.83 o
   5   6   2      401.57      388.51      6.57 o
   6   6   2      201.71      202.66      4.88 o
   7   6   2       69.52       66.73      1.33 o
   8   6   2      731.11      735.78      5.95 o
   9   6   2      329.75      333.94      4.81 o
  10   6   2       14.78       19.90      1.53 o
  11   6   2       81.10       81.36      1.95 o
  12   6   2       21.99       26.61      2.10 o
  13   6   2      376.79      386.61      4.77 o
  14   6   2      157.90      152.32      3.52 o
  15   6   2        2.47        1.56      1.31 o
  16   6   2        0.79        0.61      2.97 o
 -16   7   2       17.18       13.69      4.30 o
 -15   7   2       49.66       52.89      4.82 o
 -14   7   2      277.52      270.72      5.60 o
 -13   7   2      198.54      210.39      4.98 o
 -12   7   2        4.97        2.24      2.42 o
 -11   7   2       10.58       14.43      3.84 o
 -10   7   2      190.06      194.08      5.70 o
  -9   7   2        2.47        2.75      2.47 o
  -8   7   2       54.88       62.55      3.18 o
  -7   7   2       30.95       38.24      2.84 o
  -6   7   2      297.71      288.92      4.38 o
  -5   7   2      284.98      284.55      4.45 o
  -4   7   2      178.07      158.62      3.82 o
  -3   7   2     2689.38     2663.71     22.27 o
  -2   7   2      504.20      528.75      5.90 o
  -1   7   2      596.05      561.53      5.66 o
   0   7   2     1609.51     1658.25     13.49 o
   1   7   2      208.43      214.74      2.78 o
   2   7   2      115.88      126.41      2.93 o
   3   7   2     1115.22     1131.24      8.44 o
   4   7   2      704.22      717.82      6.16 o
   5   7   2        7.07        3.13      1.47 o
   6   7   2       74.30       78.49      1.06 o
   7   7   2      127.32      128.77      2.61 o
   8   7   2      140.71      127.34      2.33 o
   9   7   2      148.27      155.33      3.73 o
  10   7   2      344.89      364.89      5.32 o
  11   7   2       58.94       48.21      1.77 o
  12   7   2       17.33       18.94      1.47 o
  13   7   2        0.79        0.68      1.19 o
  14   7   2      129.95      144.29      6.23 o
  15   7   2       78.94       89.56      4.71 o
  16   7   2       62.16       53.13     18.22 o
 -15   8   2        0.73        0.74      2.28 o
 -14   8   2       28.49       33.88      5.06 o
 -13   8   2       59.45       62.14      4.19 o
 -12   8   2       52.15       53.78      3.79 o
 -11   8   2       19.81       17.44      1.42 o
 -10   8   2       71.35       74.07      4.86 o
  -9   8   2      550.74      527.40      9.30 o
  -8   8   2      786.80      776.84     10.91 o
  -7   8   2       72.68       74.46      3.17 o
  -6   8   2       78.49       83.16      3.49 o
  -5   8   2       96.39      106.72      2.96 o
  -4   8   2      984.58     1003.72     10.04 o
  -3   8   2        0.27        0.25      1.08 o
  -2   8   2       16.75       12.91      1.65 o
  -1   8   2        0.04        0.99      1.18 o
   0   8   2      400.05      369.91      4.11 o
   1   8   2      124.92      119.48      2.71 o
   2   8   2      262.87      287.11      2.97 o
   3   8   2      803.62      833.07      9.74 o
   4   8   2     1030.65     1041.80      7.75 o
   5   8   2      220.67      209.26      4.11 o
   6   8   2       42.92       40.20      0.78 o
   7   8   2      436.02      412.04      7.41 o
   8   8   2        9.38        8.52      0.84 o
   9   8   2      125.69      140.85      4.54 o
  10   8   2        1.17        1.79      1.20 o
  11   8   2       80.86       86.41      3.76 o
  12   8   2        8.46        5.37      1.07 o
  13   8   2       14.99       13.01      2.71 o
  14   8   2        3.70        2.42      2.35 o
  15   8   2        0.15        2.42      3.32 o
 -15   9   2        1.99       -0.55      2.79 o
 -14   9   2       13.47        9.50      2.92 o
 -13   9   2       10.62       11.28      3.07 o
 -12   9   2        0.24       -0.81      2.07 o
 -11   9   2       42.45       61.09      4.03 o
 -10   9   2      213.33      237.87      8.60 o
  -9   9   2      107.20      117.10      4.10 o
  -8   9   2      150.18      150.87      5.68 o
  -7   9   2       54.08       59.90      3.57 o
  -6   9   2        3.56        4.95      1.94 o
  -5   9   2      686.50      688.17      8.53 o
  -4   9   2      123.50      111.54      3.37 o
  -3   9   2      124.87      120.27      3.02 o
  -2   9   2        0.03        1.89      1.39 o
  -1   9   2        0.96        2.41      1.21 o
   0   9   2       91.82       90.06      2.26 o
   1   9   2      250.53      254.58      3.67 o
   2   9   2      187.58      179.64      2.81 o
   3   9   2      439.24      424.52      5.93 o
   4   9   2       65.28       58.31      1.40 o
   5   9   2      333.16      320.53      3.86 o
   6   9   2      331.95      321.47      8.52 o
   7   9   2      876.97      824.04     14.91 o
   8   9   2      601.03      605.36     11.34 o
   9   9   2      104.40      107.52      5.35 o
  10   9   2       12.32        9.52      0.72 o
  11   9   2        0.04       -0.22      0.78 o
  12   9   2        9.18       14.39      2.77 o
  13   9   2        0.34        1.72      2.23 o
  14   9   2       30.13       32.64     10.60 o
  15   9   2        8.14       10.71      7.19 o
 -14  10   2        2.47        2.35      2.46 o
 -13  10   2       71.26       70.09      6.79 o
 -12  10   2       41.39       45.09      4.69 o
 -11  10   2        0.14       -1.64      2.09 o
 -10  10   2       55.43       57.69      4.49 o
  -9  10   2       34.87       37.87      3.27 o
  -8  10   2       43.11       50.98      3.28 o
  -7  10   2       99.37      110.52      4.25 o
  -6  10   2      185.61      183.73      4.71 o
  -5  10   2      273.14      265.49      5.11 o
  -4  10   2      950.70      950.03     10.59 o
  -3  10   2      451.38      464.49      6.02 o
  -2  10   2      326.58      333.55      5.00 o
  -1  10   2       40.48       50.99      2.36 o
   0  10   2       11.44        9.37      1.52 o
   1  10   2        1.42        0.98      1.23 o
   2  10   2        4.35        3.96      1.11 o
   3  10   2        4.79        3.29      1.04 o
   4  10   2      197.88      218.65      3.22 o
   5  10   2      108.32      108.81      1.79 o
   6  10   2        4.18        2.34      0.92 o
   7  10   2      269.88      269.39      6.27 o
   8  10   2      527.58      547.59     10.77 o
   9  10   2       29.78       38.10      5.08 o
  10  10   2       20.25       19.47      5.26 o
  11  10   2        7.86        6.07      4.07 o
  12  10   2       23.71       19.06      5.57 o
  13  10   2       45.55       57.54      6.96 o
  14  10   2        1.99        0.29      2.12 o
 -13  11   2       38.95       45.10      5.44 o
 -12  11   2        0.49       -2.70      3.64 o
 -11  11   2        0.82        1.47      2.19 o
 -10  11   2       32.18       36.25      6.10 o
  -9  11   2       28.34       27.00      3.36 o
  -8  11   2       28.26       21.23      2.85 o
  -7  11   2       85.23       91.71      3.72 o
  -6  11   2       10.76       13.73      2.51 o
  -5  11   2      117.16      120.14      3.80 o
  -4  11   2      559.18      548.48      7.07 o
  -3  11   2      115.59      118.70      3.26 o
  -2  11   2      435.12      426.39      6.09 o
  -1  11   2      684.68      682.63      8.21 o
   0  11   2       15.24       12.37      1.87 o
   1  11   2       94.61      100.66      3.32 o
   2  11   2       70.83       75.24      3.09 o
   3  11   2        7.76        4.74      1.05 o
   4  11   2       27.69       24.06      1.41 o
   5  11   2       18.10       18.30      1.16 o
   6  11   2        2.51        0.74      1.02 o
   7  11   2       31.05       39.84      4.88 o
   8  11   2       27.06       28.82      4.62 o
   9  11   2        3.62        9.86      4.35 o
  10  11   2        1.85        4.56      3.59 o
  11  11   2       13.19       15.03      4.36 o
  12  11   2       19.78       15.90      6.17 o
  13  11   2        2.34        1.33      2.74 o
 -12  12   2       16.91       18.64      3.94 o
 -11  12   2       27.86       29.91      4.09 o
 -10  12   2       16.09       17.58      4.97 o
  -9  12   2       16.85       19.39      2.69 o
  -8  12   2       12.68        7.23      3.34 o
  -7  12   2        3.39        2.58      2.00 o
  -6  12   2       38.58       38.39      3.55 o
  -5  12   2        5.97        7.00      2.48 o
  -4  12   2       36.71       40.35      2.91 o
  -3  12   2       77.02       77.95      3.22 o
  -2  12   2        3.87        3.51      1.84 o
  -1  12   2       28.73       38.48      3.01 o
   0  12   2      170.12      168.96      3.82 o
   1  12   2       78.19       85.29      2.67 o
   2  12   2      216.45      204.74      4.18 o
   3  12   2       14.48       14.35      1.71 o
   4  12   2       15.57       12.28      1.74 o
   5  12   2       30.88       32.37      2.74 o
   6  12   2        5.39        4.27      0.89 o
   7  12   2        9.68       11.24      4.21 o
   8  12   2        0.65        0.86      3.26 o
   9  12   2       62.56       84.01      7.66 o
  10  12   2       10.12       11.10      4.75 o
  11  12   2        0.35       -2.20      4.68 o
  12  12   2       38.43       39.31      7.49 o
 -11  13   2        7.42        6.29      4.12 o
 -10  13   2       32.01       27.31      8.70 o
  -9  13   2       21.74       19.56      4.83 o
  -8  13   2        7.56        4.78      2.56 o
  -7  13   2       20.84       17.22      6.41 o
  -6  13   2       91.93       98.87      4.50 o
  -5  13   2      260.30      251.46      9.28 o
  -4  13   2       42.95       44.81      3.14 o
  -3  13   2       75.20       80.51      3.68 o
  -2  13   2        1.10       -0.42      1.44 o
  -1  13   2       11.97       11.85      2.19 o
   0  13   2       62.29       61.91      3.54 o
   1  13   2       18.82       20.09      2.05 o
   2  13   2      268.99      275.23      4.63 o
   3  13   2       79.17       80.28      3.28 o
   4  13   2       14.44       11.11      1.44 o
   5  13   2       74.37       74.70      2.64 o
   6  13   2       14.54       21.48      4.16 o
   7  13   2        9.57       10.94      4.43 o
   8  13   2      105.79      106.77      6.44 o
   9  13   2       18.26       18.51      4.76 o
  10  13   2      137.43      139.33      7.74 o
  11  13   2        0.21       -1.04      4.64 o
  -9  14   2       76.46       83.83      4.18 o
  -8  14   2       45.17       59.40      3.84 o
  -7  14   2        7.97        4.43      2.72 o
  -6  14   2       55.30       54.52     10.67 o
  -5  14   2       34.55       30.60      6.37 o
  -4  14   2       30.77       29.17      3.28 o
  -3  14   2        7.26        4.88      2.27 o
  -2  14   2       37.73       31.87      2.89 o
  -1  14   2        6.18        3.64      1.87 o
   0  14   2        5.82        5.66      1.97 o
   1  14   2        3.16        3.32      2.22 o
   2  14   2       25.12       24.46      4.02 o
   3  14   2        0.89        1.19      1.40 o
   4  14   2       27.73       31.50      7.18 o
   5  14   2       64.44       78.91      6.39 o
   6  14   2        6.68        1.52      3.16 o
   7  14   2        5.40        1.31      4.05 o
   8  14   2        7.99        5.77      4.04 o
   9  14   2       22.65       34.30      7.24 o
  -7  15   2       17.15        5.89      3.30 o
  -6  15   2        3.01        2.44      2.75 o
  -5  15   2       12.33        6.76      3.34 o
  -4  15   2        3.94        1.26      2.06 o
  -3  15   2        0.24        0.03      1.62 o
  -2  15   2        8.07        5.27      2.60 o
  -1  15   2       44.10       48.30      4.25 o
   0  15   2        5.55        4.43      1.89 o
   1  15   2       75.10       85.18      3.55 o
   2  15   2        0.06        0.04      1.47 o
   3  15   2       13.43        7.76      6.98 o
   4  15   2       60.68       62.84      6.97 o
   5  15   2        0.51        2.49      3.79 o
   6  15   2        5.92        5.93      3.90 o
   7  15   2        0.06       -2.42      4.05 o
  -4  16   2        0.33        4.80      2.40 o
  -3  16   2        0.21        3.35      2.56 o
  -2  16   2       21.89       13.01      3.78 o
  -1  16   2       12.70        5.46      3.13 o
   0  16   2      146.10      158.67      5.08 o
   1  16   2       46.89       37.27      9.76 o
   2  16   2       33.42       17.19     13.67 o
   3  16   2        1.04       -1.38      3.32 o
   4  16   2        7.67        2.55      3.86 o
 -17   1   3       16.07       19.75      4.03 o
 -16   1   3        0.33       -1.63      2.62 o
 -15   1   3        0.54       -1.12      2.33 o
 -14   1   3        0.72        1.56      2.71 o
 -13   1   3      259.09      260.04      4.48 o
 -12   1   3       25.17       21.74      1.66 o
 -11   1   3       41.81       32.99      2.05 o
 -10   1   3      339.39      342.12      4.19 o
  -9   1   3      504.08      500.38      5.27 o
  -8   1   3       27.86       32.80      3.13 o
  -7   1   3      419.09      505.23      8.85 o
  -6   1   3       56.06       62.36      0.98 o
  -5   1   3      428.85      446.07      4.70 o
  -4   1   3      584.15      552.76      4.89 o
  -3   1   3     2445.95     2436.29     18.29 o
  -2   1   3        0.77        1.50      0.81 o
  -1   1   3     1812.91     1665.93     16.13 o
   0   1   3      891.90      810.77      5.84 o
   1   1   3      812.53      794.65      5.42 o
   2   1   3       82.44       61.55      1.25 o
   3   1   3      190.52      169.12      1.88 o
   4   1   3      372.09      415.30      2.94 o
   5   1   3     1243.20     1292.74     10.86 o
   6   1   3       92.15       92.87      1.78 o
   7   1   3      274.11      266.82      3.05 o
   8   1   3      386.32      375.65      3.32 o
   9   1   3      423.36      406.18      3.59 o
  10   1   3       44.59       43.32      1.76 o
  11   1   3      196.49      200.38      2.86 o
  12   1   3      101.86      109.65      2.78 o
  13   1   3       49.30       50.40      2.28 o
  14   1   3       26.79       29.07      2.41 o
  15   1   3       13.30       11.29      2.10 o
  16   1   3        1.22        0.35      2.40 o
  17   1   3        2.65        0.12      1.55 o
 -17   2   3       21.02       13.92      4.53 o
 -16   2   3        0.27        1.23      2.60 o
 -15   2   3        0.00        0.10      2.05 o
 -14   2   3        0.36        1.66      1.05 o
 -13   2   3       16.00       13.72      1.93 o
 -12   2   3        0.99        1.61      1.43 o
 -11   2   3       14.12       10.75      1.38 o
 -10   2   3        8.51        8.06      1.44 o
  -9   2   3       38.86       39.68      4.13 o
  -8   2   3      220.75      224.00      6.88 o
  -7   2   3      186.40      145.89      5.28 o
  -6   2   3      128.67      132.15      6.22 o
  -5   2   3       69.56       73.36      2.91 o
  -4   2   3       21.04       27.70      1.31 o
  -3   2   3      361.34      369.38      3.16 o
  -2   2   3      900.46      922.79      6.45 o
  -1   2   3      337.75      356.26      3.75 o
   0   2   3      665.44      670.35      4.58 o
   1   2   3      329.35      326.92      2.84 o
   2   2   3       31.81       22.20      0.82 o
   3   2   3     1678.31     1625.94      9.92 o
   4   2   3     1328.88     1283.72      7.54 o
   5   2   3        4.88        2.21      0.71 o
   6   2   3      149.49      165.89      1.96 o
   7   2   3     1701.17     1718.85     10.68 o
   8   2   3       57.19       77.10      1.62 o
   9   2   3      116.34      115.25      1.92 o
  10   2   3      165.21      170.01      2.81 o
  11   2   3       27.34       28.03      1.78 o
  12   2   3       10.69        8.48      1.71 o
  13   2   3       39.63       40.79      2.19 o
  14   2   3      159.25      163.60      3.69 o
  15   2   3        0.06        0.62      1.49 o
  16   2   3        8.49        5.26      2.32 o
  17   2   3       28.54       14.00      5.66 o
 -17   3   3        3.83        8.41      3.92 o
 -16   3   3       10.13        8.50      3.28 o
 -15   3   3       54.71       57.14      4.76 o
 -14   3   3      128.69      131.51      3.97 o
 -13   3   3      103.05      123.47      3.46 o
 -12   3   3       94.95       96.27      2.92 o
 -11   3   3        0.11       -0.02      1.09 o
 -10   3   3       72.83       79.96      2.78 o
  -9   3   3      422.47      429.94      8.70 o
  -8   3   3      124.08      116.16      9.34 o
  -7   3   3       47.70       49.71      3.81 o
  -6   3   3      251.71      269.39      5.63 o
  -5   3   3        0.07        2.05      1.56 o
  -4   3   3        1.34        1.79      0.93 o
  -3   3   3      686.53      662.98      5.10 o
  -2   3   3      123.31      125.89      1.88 o
  -1   3   3        0.26        1.36      0.75 o
   0   3   3      173.85      211.22      2.57 o
   1   3   3     1598.60     1624.08     11.37 o
   2   3   3     3329.77     3349.99     23.06 o
   3   3   3       24.43       23.95      0.52 o
   4   3   3        1.57        1.93      0.44 o
   5   3   3      641.56      596.51      5.29 o
   6   3   3      139.13      145.92      1.49 o
   7   3   3      133.39      132.29      1.96 o
   8   3   3      542.50      511.09      4.76 o
   9   3   3      223.92      217.63      3.30 o
  10   3   3      101.68       98.01      2.40 o
  11   3   3        4.19        4.26      1.31 o
  12   3   3      296.66      289.57      4.76 o
  13   3   3       77.42       68.23      2.99 o
  14   3   3        5.03        4.21      1.59 o
  15   3   3       20.14       17.54      3.41 o
  16   3   3        0.00       -1.41      1.41 o
  17   3   3        7.28        4.90      2.22 o
 -17   4   3       11.62       14.01      4.00 o
 -16   4   3      108.43      118.27      8.05 o
 -15   4   3      100.57      106.17      4.54 o
 -14   4   3      162.66      155.87      6.84 o
 -13   4   3      133.81      130.34      3.83 o
 -12   4   3       71.24       77.46      4.90 o
 -11   4   3        0.57       -1.43      1.68 o
 -10   4   3       92.57      100.62      5.30 o
  -9   4   3      172.56      175.16      5.87 o
  -8   4   3       46.98       49.29      4.64 o
  -7   4   3       78.25       90.87      3.33 o
  -6   4   3     1245.39     1184.53     13.09 o
  -5   4   3      953.03     1001.60     11.71 o
  -4   4   3      227.77      214.71      2.99 o
  -3   4   3      706.09      775.64     10.20 o
  -2   4   3     1038.83     1054.67     10.25 o
  -1   4   3       28.97       24.80      2.53 o
   0   4   3     2053.63     2103.17     12.95 o
   1   4   3     1303.31     1356.00      8.55 o
   2   4   3     1134.43     1148.18      8.78 o
   3   4   3       94.86       83.70      3.16 o
   4   4   3     1621.87     1538.75     13.98 o
   5   4   3      246.61      251.07      4.12 o
   6   4   3      190.59      198.35      3.10 o
   7   4   3      295.76      306.98      2.59 o
   8   4   3        1.63        1.36      0.96 o
   9   4   3      235.66      222.74      2.77 o
  10   4   3      412.55      397.23      3.97 o
  11   4   3       92.05       85.32      2.36 o
  12   4   3      199.69      176.80      3.26 o
  13   4   3       57.74       55.09      2.30 o
  14   4   3       85.67       89.94      3.44 o
  15   4   3       11.46        7.56      2.46 o
  16   4   3        0.36        0.02      1.06 o
  17   4   3       52.23       56.76      5.70 o
 -16   5   3        0.30        0.57      3.09 o
 -15   5   3        1.17        0.74      2.36 o
 -14   5   3       51.12       56.10      3.35 o
 -13   5   3        3.55       10.05      2.27 o
 -12   5   3        0.06        1.48      1.83 o
 -11   5   3      102.32      111.07      3.72 o
 -10   5   3      308.71      309.15      8.16 o
  -9   5   3       89.20       82.87      5.74 o
  -8   5   3       25.98       31.70      4.12 o
  -7   5   3       11.19       12.15      0.99 o
  -6   5   3        6.30        7.34      1.19 o
  -5   5   3       23.38       26.03      1.71 o
  -4   5   3     4356.10     4418.16     36.37 o
  -3   5   3     2137.89     2214.67     17.87 o
  -2   5   3      823.98      853.67      8.55 o
  -1   5   3      575.06      579.15      5.99 o
   0   5   3     2851.57     3062.27     28.47 o
   1   5   3      133.59      156.56      2.55 o
   2   5   3     1171.84     1154.19      9.21 o
   3   5   3       26.52       30.20      2.64 o
   4   5   3       44.88       52.15      2.76 o
   5   5   3      375.84      422.49      6.23 o
   6   5   3      116.96      125.54      3.83 o
   7   5   3       38.77       38.95      3.41 o
   8   5   3       40.86       41.63      1.11 o
   9   5   3      283.32      280.18      5.67 o
  10   5   3       77.69       81.12      2.68 o
  11   5   3       56.59       56.27      1.60 o
  12   5   3       57.86       58.10      2.97 o
  13   5   3        0.16        0.02      0.79 o
  14   5   3        2.94        1.45      1.29 o
  15   5   3        7.75        3.86      1.51 o
  16   5   3        0.82       -0.40      2.49 o
 -16   6   3       24.81       20.62      4.65 o
 -15   6   3        1.12        0.93      2.35 o
 -14   6   3       12.97       13.77      3.24 o
 -13   6   3       11.19       11.20      4.06 o
 -12   6   3        2.81        2.91      2.11 o
 -11   6   3       23.45       27.91      4.15 o
 -10   6   3      275.99      255.29      7.36 o
  -9   6   3       14.42       17.67      3.51 o
  -8   6   3      520.83      494.94     10.27 o
  -7   6   3      290.07      273.84      5.19 o
  -6   6   3      364.28      354.55      4.81 o
  -5   6   3      669.60      677.90      6.66 o
  -4   6   3      614.09      622.63      6.53 o
  -3   6   3      499.56      450.23      4.95 o
  -2   6   3      839.23      845.53     10.82 o
  -1   6   3       23.97       26.64      1.87 o
   0   6   3     2007.58     2208.35     17.89 o
   1   6   3        1.30        3.44      0.86 o
   2   6   3      142.16      132.36      1.88 o
   3   6   3      543.05      549.40      7.97 o
   4   6   3      462.16      464.53      6.82 o
   5   6   3       17.23       19.19      6.11 o
   6   6   3     1253.40     1229.38     16.20 o
   7   6   3      356.61      362.92      7.40 o
   8   6   3     1001.05     1022.52     14.11 o
   9   6   3        7.11        4.20      0.66 o
  10   6   3       43.91       46.37      3.01 o
  11   6   3        1.56        2.12      1.04 o
  12   6   3      100.68       88.66      3.32 o
  13   6   3      149.69      151.37      3.22 o
  14   6   3        1.00        1.85      2.43 o
  15   6   3       35.75       41.70      3.90 o
  16   6   3       29.87       17.99      8.80 o
 -16   7   3       23.85        0.09      6.04 o
 -15   7   3        1.29       -0.92      3.10 o
 -14   7   3       14.81       10.16      2.63 o
 -13   7   3       21.97       19.82      3.73 o
 -12   7   3       40.43       39.44      3.37 o
 -11   7   3        1.19        0.33      2.55 o
 -10   7   3       45.15       38.20      7.01 o
  -9   7   3        0.51        1.36      0.88 o
  -8   7   3      358.46      332.70     10.11 o
  -7   7   3       11.66       13.84      1.42 o
  -6   7   3      414.61      418.97      5.75 o
  -5   7   3      364.02      365.53      4.77 o
  -4   7   3      250.77      259.85      3.42 o
  -3   7   3      138.49      148.43      2.55 o
  -2   7   3        0.79        0.46      0.95 o
  -1   7   3       53.76       58.27      1.87 o
   0   7   3      671.71      709.56      6.86 o
   1   7   3      966.31      971.07      8.97 o
   2   7   3      250.77      293.94      3.65 o
   3   7   3      112.02      123.44      3.97 o
   4   7   3       97.81       94.18      3.86 o
   5   7   3        2.23        1.02      2.04 o
   6   7   3        9.33        8.44      3.64 o
   7   7   3       52.20       53.02      3.92 o
   8   7   3       15.84       15.55      3.22 o
   9   7   3       42.15       47.44      4.29 o
  10   7   3      138.71      124.95      4.05 o
  11   7   3       56.94       61.43      3.64 o
  12   7   3        6.61        3.08      0.88 o
  13   7   3       14.51       10.68      3.19 o
  14   7   3       21.37       15.49      4.91 o
  15   7   3        0.61       -0.05      1.70 o
 -15   8   3       20.83       24.28      5.65 o
 -14   8   3       54.17       59.91     18.52 o
 -13   8   3        0.06        0.47      1.96 o
 -12   8   3       23.58       24.95      5.50 o
 -11   8   3       46.63       43.85      5.47 o
 -10   8   3        5.70        2.80      2.36 o
  -9   8   3       62.32       68.36      4.00 o
  -8   8   3      235.14      243.80      4.31 o
  -7   8   3       41.14       42.82      1.97 o
  -6   8   3      398.75      408.01      5.01 o
  -5   8   3       33.41       43.00      2.17 o
  -4   8   3      326.32      332.92      4.58 o
  -3   8   3      426.13      418.03      5.40 o
  -2   8   3      241.28      238.94      3.50 o
  -1   8   3       77.10       86.93      2.26 o
   0   8   3       81.76       75.35      2.47 o
   1   8   3        2.60        2.74      0.94 o
   2   8   3      572.27      522.50      5.98 o
   3   8   3     1171.87     1208.38     11.31 o
   4   8   3      839.26      839.10     13.44 o
   5   8   3      110.40      100.49      5.03 o
   6   8   3       42.33       41.75      3.74 o
   7   8   3      239.52      214.24      8.07 o
   8   8   3       43.59       41.91      4.09 o
   9   8   3       40.12       37.61      6.95 o
  10   8   3        6.44        8.75      3.24 o
  11   8   3       27.62       29.20      3.37 o
  12   8   3       16.58       15.42      2.88 o
  13   8   3       48.43       53.33      3.84 o
  14   8   3        0.23        0.18      2.07 o
  15   8   3       13.89       11.32      3.63 o
 -14   9   3        8.47        4.47      4.70 o
 -13   9   3        3.16        4.46      3.90 o
 -12   9   3       10.27        6.93      4.04 o
 -11   9   3        1.98        3.46      4.33 o
 -10   9   3       31.22       28.36      1.62 o
  -9   9   3      145.11      144.12      8.24 o
  -8   9   3       26.88       29.15      1.88 o
  -7   9   3        0.85        0.55      1.13 o
  -6   9   3        0.99        2.11      1.63 o
  -5   9   3      559.87      552.23      6.41 o
  -4   9   3        3.93        2.54      1.55 o
  -3   9   3      126.29      124.92      2.89 o
  -2   9   3      131.32      127.46      3.12 o
  -1   9   3      500.70      502.77      5.67 o
   0   9   3       34.78       41.65      1.62 o
   1   9   3        5.80        3.53      1.12 o
   2   9   3       91.90       91.68      4.73 o
   3   9   3       40.10       38.63      1.23 o
   4   9   3       37.41       42.84      3.68 o
   5   9   3      481.17      466.19      9.44 o
   6   9   3        1.49        1.44      2.55 o
   7   9   3        6.32        5.85      3.36 o
   8   9   3      189.69      195.45      7.15 o
   9   9   3       13.75       12.62      3.60 o
  10   9   3      150.20      142.71      6.14 o
  11   9   3       40.70       45.14      4.77 o
  12   9   3        9.19       13.70      2.98 o
  13   9   3        0.48        0.85      2.43 o
  14   9   3        1.32        2.81      3.76 o
 -13  10   3        0.08        5.45      4.03 o
 -12  10   3        8.94        5.41      3.86 o
 -11  10   3      152.39      153.24     12.01 o
 -10  10   3       36.38       30.98      2.49 o
  -9  10   3       33.65       39.04      2.82 o
  -8  10   3        2.13        4.27      1.50 o
  -7  10   3      134.84      131.55      3.48 o
  -6  10   3      238.07      238.41      4.13 o
  -5  10   3      339.79      348.16      8.68 o
  -4  10   3       60.14       58.93      2.57 o
  -3  10   3       47.78       51.02      2.31 o
  -2  10   3      145.33      154.68      3.39 o
  -1  10   3        0.58       -0.63      1.10 o
   0  10   3       13.31       12.76      1.50 o
   1  10   3       37.01       35.99      1.57 o
   2  10   3       10.61       11.00      1.53 o
   3  10   3       33.76       39.47      1.08 o
   4  10   3       94.58       99.79      5.33 o
   5  10   3       63.59       75.28      6.94 o
   6  10   3       51.36       47.66      4.77 o
   7  10   3        4.13        5.60      3.15 o
   8  10   3       42.23       41.49      5.10 o
   9  10   3       11.67       15.79      3.88 o
  10  10   3        0.52        1.52      3.18 o
  11  10   3       33.44       42.93      5.75 o
  12  10   3       65.74       70.04      4.47 o
  13  10   3       25.70       27.02      4.16 o
 -13  11   3        4.72        3.62      4.44 o
 -12  11   3        0.76        1.65      3.62 o
 -11  11   3       30.42       37.55      6.96 o
 -10  11   3        2.77        0.85      1.43 o
  -9  11   3        0.03       -0.80      1.42 o
  -8  11   3       28.86       26.73      3.82 o
  -7  11   3       58.45       60.53      3.19 o
  -6  11   3        9.16        9.90      1.99 o
  -5  11   3      168.29      168.55      4.00 o
  -4  11   3       10.59        9.71      1.81 o
  -3  11   3      117.38      117.64      3.00 o
  -2  11   3        1.75        1.60      1.38 o
  -1  11   3       31.57       37.41      2.74 o
   0  11   3       87.48       80.90      2.46 o
   1  11   3      297.64      304.38      4.69 o
   2  11   3       15.78       14.15      1.28 o
   3  11   3       35.25       36.78      2.43 o
   4  11   3       59.37       52.54      1.21 o
   5  11   3       14.90       11.47      3.34 o
   6  11   3       39.85       48.37      4.44 o
   7  11   3       14.77       14.49      3.82 o
   8  11   3       26.36       37.70      6.00 o
   9  11   3       72.36       97.68      6.72 o
  10  11   3        4.29        2.70      3.47 o
  11  11   3        9.14        1.32      3.68 o
  12  11   3        1.96        4.82      6.18 o
 -12  12   3        0.84       15.55      9.34 o
 -11  12   3        1.10        9.72      4.39 o
 -10  12   3       31.17       27.51      4.35 o
  -9  12   3       31.59       25.81      5.94 o
  -8  12   3        4.46        2.35      1.70 o
  -7  12   3       16.03       17.39      2.65 o
  -6  12   3        0.90        1.95      1.79 o
  -5  12   3       34.43       27.93      2.65 o
  -4  12   3       14.07       11.63      2.08 o
  -3  12   3        0.11        0.72      1.35 o
  -2  12   3       37.58       46.13      2.57 o
  -1  12   3       52.85       54.95      2.72 o
   0  12   3        1.71        1.76      1.38 o
   1  12   3        4.32        8.97      1.64 o
   2  12   3       72.43       74.22      2.84 o
   3  12   3      148.08      137.05      2.86 o
   4  12   3       58.65       57.34      5.20 o
   5  12   3       13.70       12.65      3.64 o
   6  12   3        0.02       -1.53      3.26 o
   7  12   3       15.49       14.11      4.57 o
   8  12   3       17.29       16.63      4.39 o
   9  12   3       24.47       27.20      5.45 o
  10  12   3       34.44       37.97      5.47 o
  11  12   3       16.74       15.43      7.89 o
 -10  13   3        2.65        0.38      2.40 o
  -9  13   3       39.68       35.89     10.28 o
  -8  13   3        9.21        6.23      2.19 o
  -7  13   3       10.20        4.18      2.20 o
  -6  13   3       11.46       10.94      2.87 o
  -5  13   3       62.91       63.60      5.33 o
  -4  13   3       32.73       34.40      2.65 o
  -3  13   3        9.06       10.92      2.24 o
  -2  13   3       57.07       63.58      4.46 o
  -1  13   3      308.99      320.02      5.69 o
   0  13   3       39.91       41.49      2.29 o
   1  13   3        2.68        1.32      1.45 o
   2  13   3        7.43        6.11      2.14 o
   3  13   3        2.34        1.89      1.11 o
   4  13   3       71.33       84.83      7.65 o
   5  13   3      163.02      186.60      7.73 o
   6  13   3        0.69        3.39      3.44 o
   7  13   3       53.86       52.44      7.56 o
   8  13   3       16.48       13.95      4.55 o
   9  13   3        2.29        2.90      4.37 o
  10  13   3        0.10       -0.47      3.30 o
  -9  14   3        8.25        5.89      3.27 o
  -8  14   3       10.12        9.53      3.51 o
  -7  14   3       59.28       49.54      7.22 o
  -6  14   3       27.31        9.55      3.05 o
  -5  14   3       33.61       31.86      3.51 o
  -4  14   3        9.14        8.94      2.29 o
  -3  14   3        0.21       -1.96      2.07 o
  -2  14   3        0.84        2.12      1.94 o
  -1  14   3       67.95       64.73      8.04 o
   0  14   3        0.42       -0.13      1.24 o
   1  14   3        5.74        6.24      1.71 o
   2  14   3        0.01       -0.14      1.35 o
   3  14   3        4.30        2.43      3.57 o
   4  14   3       13.53       13.10      4.44 o
   5  14   3        0.75        0.68      2.87 o
   6  14   3        1.53        5.37      4.32 o
   7  14   3        6.81        8.22      4.85 o
   8  14   3        8.21       11.64      4.68 o
  -6  15   3        6.18        6.10      3.68 o
  -5  15   3       42.83       36.27     10.32 o
  -4  15   3       31.51       29.11      8.76 o
  -3  15   3        1.10       -0.17      1.51 o
  -2  15   3       35.31       35.03      6.42 o
  -1  15   3       14.74        7.74      2.32 o
   0  15   3        1.85        1.41      1.84 o
   1  15   3       10.27        4.30      2.33 o
   2  15   3        4.42       -0.01      2.52 o
   3  15   3       17.04        3.70      5.84 o
   4  15   3       33.30       32.36     11.37 o
   5  15   3        5.48        5.71      3.98 o
   6  15   3        0.42        1.80      4.17 o
  -3  16   3        1.74        4.14      2.39 o
  -2  16   3       14.47        8.29      2.74 o
  -1  16   3       19.67        7.52      3.49 o
   0  16   3        1.86       -0.28      2.60 o
   1  16   3        5.77       -0.78      3.40 o
   2  16   3        0.08        0.50      2.89 o
   3  16   3        3.01        0.57      3.98 o
 -17   0   4      150.39      160.51     11.19 o
 -16   0   4       17.61       12.40     10.96 o
 -15   0   4      106.27      125.84      7.72 o
 -14   0   4      114.79      105.47      6.93 o
 -13   0   4      260.97      260.53      8.80 o
 -12   0   4      126.67      127.73      6.63 o
 -11   0   4       21.06       27.79      4.94 o
 -10   0   4       32.11       38.55      4.27 o
  -9   0   4        4.91        2.96      1.07 o
  -8   0   4       58.22       76.94      6.43 o
  -7   0   4      277.74      268.88     13.28 o
  -6   0   4      243.75      239.88      8.26 o
  -5   0   4     2068.38     1981.41     34.11 o
  -4   0   4     7350.63     7473.86     90.84 o
  -3   0   4       40.39       20.92      1.61 o
  -2   0   4      308.95      369.27      4.55 o
  -1   0   4     3407.29     3550.30     33.20 o
   0   0   4      508.33      473.67      5.62 o
   1   0   4      376.48      341.80      5.88 o
   2   0   4     5961.47     6524.14     61.10 o
   3   0   4        0.23        1.03      1.22 o
   4   0   4     2839.88     3103.51     28.65 o
   5   0   4      235.10      304.56      5.03 o
   6   0   4     2476.40     2306.88     22.13 o
   7   0   4      216.44      229.75      3.80 o
   8   0   4       44.72       45.25      3.43 o
   9   0   4     1187.11     1104.01     12.50 o
  10   0   4      490.81      461.69     11.39 o
  11   0   4      182.96      182.50      4.14 o
  12   0   4      302.88      295.26      6.13 o
  13   0   4      181.56      190.45      5.00 o
  14   0   4        1.34        1.16      1.84 o
  15   0   4        8.40        6.80      3.03 o
  16   0   4       81.11       83.13      6.01 o
  17   0   4        1.67       -1.40      3.27 o
 -17   1   4        4.52        2.61      3.50 o
 -16   1   4        0.39       -2.92      3.04 o
 -15   1   4       13.20        9.39      3.89 o
 -14   1   4       68.03       80.81      4.58 o
 -13   1   4      118.28      127.16      5.31 o
 -12   1   4      133.42      116.49      3.43 o
 -11   1   4        4.14        1.89      1.01 o
 -10   1   4      188.30      174.11      3.20 o
  -9   1   4       11.86        5.39      2.42 o
  -8   1   4      242.26      246.13      5.36 o
  -7   1   4      899.56      893.09      9.00 o
  -6   1   4      209.01      217.24      3.59 o
  -5   1   4     1053.34     1054.05      9.21 o
  -4   1   4      167.61      147.49      2.36 o
  -3   1   4      822.27      834.20     12.62 o
  -2   1   4      827.12      761.30      6.61 o
  -1   1   4     6747.80     7103.25     52.20 o
   0   1   4       97.48       81.09      1.79 o
   1   1   4      127.25      135.06      1.91 o
   2   1   4       68.50       98.20      1.59 o
   3   1   4      136.06      129.37      1.99 o
   4   1   4     1623.39     1636.96     10.13 o
   5   1   4       90.38       92.82      1.59 o
   6   1   4      172.07      140.63      1.98 o
   7   1   4       15.84       12.65      1.18 o
   8   1   4       52.95       54.08      1.71 o
   9   1   4      106.44       91.28      1.90 o
  10   1   4      239.96      216.75      3.20 o
  11   1   4       30.91       32.45      1.67 o
  12   1   4      241.39      234.61      3.65 o
  13   1   4        0.36        1.73      1.39 o
  14   1   4       16.78       15.94      2.02 o
  15   1   4       33.56       28.31      2.54 o
  16   1   4       35.61       33.45      3.69 o
  17   1   4       21.66       19.51      3.59 o
 -17   2   4       37.40       39.00      4.84 o
 -16   2   4       22.90       24.41      7.00 o
 -15   2   4        2.53       -0.56      2.61 o
 -14   2   4       49.04       53.08      9.92 o
 -13   2   4      170.71      175.16      4.61 o
 -12   2   4      215.33      203.04      6.73 o
 -11   2   4      302.14      307.65      7.54 o
 -10   2   4        0.01        0.77      2.19 o
  -9   2   4      550.75      544.51      8.53 o
  -8   2   4     2222.24     2214.36     24.92 o
  -7   2   4     1018.38      924.05     12.66 o
  -6   2   4      385.94      366.49      4.83 o
  -5   2   4      171.76      168.54      2.73 o
  -4   2   4      165.97      164.17      2.93 o
  -3   2   4       29.06       30.43      1.48 o
  -2   2   4       73.76       80.89      1.63 o
  -1   2   4      926.25      970.64      6.72 o
   0   2   4     6781.15     7353.38     49.62 o
   1   2   4      503.62      509.51      4.05 o
   2   2   4      744.70      794.60      5.56 o
   3   2   4     1743.33     1728.86     11.07 o
   4   2   4      337.69      299.71      2.62 o
   5   2   4     1402.72     1299.61      8.19 o
   6   2   4     1868.34     1907.09     12.34 o
   7   2   4      553.46      576.16      4.79 o
   8   2   4       77.32       81.78      1.67 o
   9   2   4      205.79      212.46      2.74 o
  10   2   4       68.59       65.29      1.88 o
  11   2   4        7.10        8.04      1.45 o
  12   2   4      102.00       96.82      2.57 o
  13   2   4        0.26        1.83      1.31 o
  14   2   4        0.21        1.70      1.52 o
  15   2   4        0.53        1.07      1.55 o
  16   2   4       27.28       16.50      6.69 o
 -16   3   4       22.81       31.29      4.32 o
 -15   3   4       14.62       14.95      4.84 o
 -14   3   4        0.29        0.26      1.43 o
 -13   3   4       51.40       49.50      2.69 o
 -12   3   4        4.66        2.66      1.79 o
 -11   3   4      488.42      467.57      9.78 o
 -10   3   4     1194.24     1197.68     16.46 o
  -9   3   4      342.74      342.21      6.79 o
  -8   3   4      231.23      207.80      5.18 o
  -7   3   4      117.28      109.27      3.34 o
  -6   3   4       36.11       35.07      2.32 o
  -5   3   4      711.46      685.09      7.18 o
  -4   3   4      250.74      269.39      3.67 o
  -3   3   4      179.75      180.15      2.27 o
  -2   3   4      270.10      240.68      2.71 o
  -1   3   4      199.16      249.13      2.78 o
   0   3   4        8.47        7.26      1.10 o
   1   3   4      585.06      587.89      5.12 o
   2   3   4     1830.32     1864.65     20.15 o
   3   3   4     2426.64     2432.00     15.69 o
   4   3   4      412.59      374.85      3.17 o
   5   3   4        1.28        1.98      0.71 o
   6   3   4      290.81      279.35      2.70 o
   7   3   4      716.04      717.77      5.04 o
   8   3   4      146.64      141.67      2.28 o
   9   3   4      128.58      109.95      2.60 o
  10   3   4       76.51       70.16      2.15 o
  11   3   4        7.69        9.78      1.58 o
  12   3   4      244.79      242.98      4.14 o
  13   3   4        0.03        0.40      1.13 o
  14   3   4        0.01        0.44      1.47 o
  15   3   4       47.91       53.58      3.28 o
  16   3   4        7.77        3.89      1.85 o
 -16   4   4       95.21      102.71      6.06 o
 -15   4   4       36.45       40.64      4.37 o
 -14   4   4        7.88        8.00      2.41 o
 -13   4   4       21.36       25.70      5.44 o
 -12   4   4       47.73       58.55      2.96 o
 -11   4   4        1.53        2.41      3.24 o
 -10   4   4       16.07       17.39      3.91 o
  -9   4   4       61.69       52.29      6.56 o
  -8   4   4        2.62        2.31      3.15 o
  -7   4   4      321.13      310.81      6.45 o
  -6   4   4      104.08      110.41      4.63 o
  -5   4   4      193.03      208.06      3.79 o
  -4   4   4     1041.67     1010.51      9.21 o
  -3   4   4     1193.94     1119.71      7.88 o
  -2   4   4       30.84       23.38      1.42 o
  -1   4   4       30.35       25.54      1.15 o
   0   4   4      394.43      356.70      3.42 o
   1   4   4      213.52      199.62      2.71 o
   2   4   4     3756.71     3918.16     28.86 o
   3   4   4       32.85       43.95      2.25 o
   4   4   4      130.40      128.45      3.31 o
   5   4   4      185.03      179.73      4.99 o
   6   4   4      103.45      110.46      2.90 o
   7   4   4      151.22      146.19      2.73 o
   8   4   4      304.71      284.68      4.71 o
   9   4   4      330.56      322.56      4.72 o
  10   4   4      239.96      233.47      3.39 o
  11   4   4       19.72       22.77      1.92 o
  12   4   4      116.97      114.47      2.86 o
  13   4   4      137.37      134.48      3.58 o
  14   4   4      115.86      111.24      3.18 o
  15   4   4       46.94       51.09      4.37 o
  16   4   4        7.85        1.86      2.53 o
 -16   5   4       20.41       25.51      4.24 o
 -15   5   4       27.42       34.71      4.67 o
 -14   5   4      249.38      242.95      5.19 o
 -13   5   4      322.56      312.28      6.53 o
 -12   5   4        1.48        3.28      2.71 o
 -11   5   4        0.34       -1.95      3.53 o
 -10   5   4       15.55       10.87      3.59 o
  -9   5   4        3.94        3.13      2.94 o
  -8   5   4       30.28       33.86      5.35 o
  -7   5   4      557.51      548.76      8.25 o
  -6   5   4     2052.98     2033.98     18.72 o
  -5   5   4      234.19      213.24      3.53 o
  -4   5   4      657.41      675.23      7.33 o
  -3   5   4     2225.13     2193.75     18.83 o
  -2   5   4     1838.35     1842.97     14.23 o
  -1   5   4     3074.72     3079.27     34.60 o
   0   5   4      746.13      696.78      5.42 o
   1   5   4      188.66      146.76      2.65 o
   2   5   4      168.31      156.07      3.20 o
   3   5   4      302.89      295.83      4.79 o
   4   5   4      137.29      120.31      3.24 o
   5   5   4       92.83       87.41      3.43 o
   6   5   4       18.18       18.60      2.74 o
   7   5   4      251.82      242.30      5.62 o
   8   5   4      125.59      111.77      3.54 o
   9   5   4       61.22       61.23      3.06 o
  10   5   4      252.50      263.58      6.37 o
  11   5   4      294.27      283.56      5.05 o
  12   5   4       96.83       95.74      2.07 o
  13   5   4       53.04       46.37      2.43 o
  14   5   4       26.13        8.72      4.85 o
  15   5   4        0.16       -1.04      2.22 o
  16   5   4       11.17        3.90      2.85 o
 -15   6   4       10.26        4.64      3.41 o
 -14   6   4        6.27        4.67      2.66 o
 -13   6   4      101.40       95.04      5.17 o
 -12   6   4      115.90      136.33     15.36 o
 -11   6   4      107.94      138.75      8.07 o
 -10   6   4        5.59        6.46      4.28 o
  -9   6   4      194.22      183.69      7.99 o
  -8   6   4      158.89      156.87      6.00 o
  -7   6   4        3.19        2.24      1.07 o
  -6   6   4       12.19       15.02      1.88 o
  -5   6   4       21.27       25.04      2.14 o
  -4   6   4        2.80        3.03      1.27 o
  -3   6   4      607.70      594.68      6.99 o
  -2   6   4      575.26      593.63      7.73 o
  -1   6   4        1.41        2.49      1.20 o
   0   6   4     1114.91     1150.00      9.36 o
   1   6   4       99.36      125.94      2.19 o
   2   6   4        2.16        0.74      0.36 o
   3   6   4        0.42       -0.04      1.40 o
   4   6   4      140.08      124.26      4.62 o
   5   6   4     1528.44     1524.08     19.36 o
   6   6   4      872.63      842.02     12.17 o
   7   6   4       19.76       16.43      4.07 o
   8   6   4       35.23       33.05      3.69 o
   9   6   4       23.56       24.47      3.37 o
  10   6   4       12.41       15.58      2.65 o
  11   6   4       73.87       74.73      3.73 o
  12   6   4       19.63       20.34      3.38 o
  13   6   4       29.59       19.86      5.59 o
  14   6   4        4.24        0.18      2.04 o
  15   6   4       11.22        4.89      3.44 o
 -15   7   4      106.04      116.49      6.17 o
 -14   7   4       50.90       36.47     29.52 o
 -13   7   4        4.11        4.49      2.48 o
 -12   7   4       36.97       39.88      5.78 o
 -11   7   4       33.76       35.92      6.10 o
 -10   7   4      375.78      405.03     10.95 o
  -9   7   4      307.52      310.55      6.72 o
  -8   7   4       72.78       69.17      3.15 o
  -7   7   4        2.11        3.05      1.13 o
  -6   7   4       24.92       22.11      1.72 o
  -5   7   4      392.24      389.83      5.39 o
  -4   7   4       65.72       70.07      2.89 o
  -3   7   4       26.71       23.09      1.94 o
  -2   7   4      281.54      297.26      4.61 o
  -1   7   4        0.33        1.81      1.36 o
   0   7   4       39.54       45.68      2.54 o
   1   7   4      390.40      353.29      3.40 o
   2   7   4     1244.42     1188.22      9.08 o
   3   7   4      232.92      249.07      5.58 o
   4   7   4        3.40        3.40      2.32 o
   5   7   4       98.82       92.06      4.83 o
   6   7   4      162.18      176.21      5.52 o
   7   7   4     1523.71     1555.37     21.30 o
   8   7   4     1410.52     1382.80     19.06 o
   9   7   4      254.56      252.36      6.80 o
  10   7   4       10.05       11.76      2.82 o
  11   7   4      102.16       91.59      4.17 o
  12   7   4       47.28       54.44      4.72 o
  13   7   4        0.04        0.29      1.85 o
  14   7   4        7.30        5.32      3.13 o
  15   7   4       49.29       30.34      8.93 o
 -14   8   4        1.99       -2.84      4.15 o
 -13   8   4       17.11        8.08      9.67 o
 -12   8   4       29.51       18.36     17.82 o
 -11   8   4      185.26      198.21      9.38 o
 -10   8   4        0.01       -0.82      2.94 o
  -9   8   4       36.39       33.93      2.78 o
  -8   8   4      189.77      177.39      6.86 o
  -7   8   4        9.77        7.46      2.17 o
  -6   8   4       38.75       39.78      2.28 o
  -5   8   4     1045.33     1027.90     11.60 o
  -4   8   4     1975.83     2006.68     18.81 o
  -3   8   4     1406.84     1342.04     13.11 o
  -2   8   4       19.42       17.31      1.96 o
  -1   8   4        0.61       -1.00      1.51 o
   0   8   4        1.83        0.63      1.40 o
   1   8   4       71.99       78.15      2.60 o
   2   8   4        8.63        8.99      0.65 o
   3   8   4       21.10       27.51      3.75 o
   4   8   4      326.23      343.31     12.42 o
   5   8   4        0.04        3.36      2.61 o
   6   8   4       32.08       30.20      4.23 o
   7   8   4      161.99      162.36      5.98 o
   8   8   4        0.20        0.56      2.82 o
   9   8   4       18.33       17.57      3.67 o
  10   8   4        0.98        1.69      2.23 o
  11   8   4        1.63        0.86      2.11 o
  12   8   4        0.07        0.94      2.51 o
  13   8   4        6.96        8.93      3.12 o
  14   8   4        4.73        1.53      2.64 o
 -14   9   4       25.55       19.50     19.26 o
 -13   9   4       80.72       87.35      7.10 o
 -12   9   4        9.49        3.83      3.93 o
 -11   9   4        1.10        1.37      5.45 o
 -10   9   4        3.56        2.58      0.70 o
  -9   9   4       33.26       29.03      2.27 o
  -8   9   4        0.20       -0.14      1.23 o
  -7   9   4       43.50       50.13      3.18 o
  -6   9   4      161.10      164.19      3.91 o
  -5   9   4        8.36        9.62      1.90 o
  -4   9   4       67.25       60.36      3.13 o
  -3   9   4       83.20       83.21      3.78 o
  -2   9   4      268.90      284.27      6.02 o
  -1   9   4      467.48      501.28      6.67 o
   0   9   4      315.27      290.71      4.67 o
   1   9   4      283.00      246.86      3.76 o
   2   9   4       18.05       21.04      1.27 o
   3   9   4       24.44       24.18      3.73 o
   4   9   4       29.33       22.59      3.97 o
   5   9   4        0.34        2.05      2.61 o
   6   9   4      317.00      305.88      7.51 o
   7   9   4       34.76       41.66      4.31 o
   8   9   4       10.75       12.71      4.14 o
   9   9   4       12.40        9.02      3.87 o
  10   9   4       17.74       22.56      4.83 o
  11   9   4      210.56      236.15      6.33 o
  12   9   4       81.11       82.99      5.34 o
  13   9   4        1.34        3.34      3.27 o
  14   9   4        3.22        3.99      3.39 o
 -13  10   4       15.35        7.22     14.64 o
 -12  10   4       37.75       50.78      6.07 o
 -11  10   4        3.28       -1.18      4.54 o
 -10  10   4        4.92        5.29      3.03 o
  -9  10   4        0.16       -0.21      1.46 o
  -8  10   4       30.26       36.25      3.17 o
  -7  10   4      293.43      287.88      5.83 o
  -6  10   4       77.52       82.82      3.28 o
  -5  10   4       60.91       66.94      3.40 o
  -4  10   4        0.07       -0.10      1.23 o
  -3  10   4      255.95      255.76      4.91 o
  -2  10   4      148.53      148.46      5.52 o
  -1  10   4       12.30        9.58      2.25 o
   0  10   4      254.10      251.82      4.83 o
   1  10   4      151.37      130.96      4.13 o
   2  10   4       17.20       22.00      1.95 o
   3  10   4       39.55       39.82      4.93 o
   4  10   4       59.89       60.16      4.42 o
   5  10   4       35.97       32.25      4.57 o
   6  10   4      110.14      106.01      5.59 o
   7  10   4        7.62        8.29      3.76 o
   8  10   4       43.90       54.57      4.90 o
   9  10   4       22.43       29.21      5.25 o
  10  10   4       15.69       16.36      4.67 o
  11  10   4       17.44       17.65      5.23 o
  12  10   4       58.79       61.50      6.60 o
  13  10   4        0.90        1.04      3.10 o
 -12  11   4        3.69        1.65      4.00 o
 -11  11   4      104.16      129.27      9.62 o
 -10  11   4      219.64      251.56      9.44 o
  -9  11   4       74.63       86.95      4.99 o
  -8  11   4       38.02       36.61      2.73 o
  -7  11   4        0.51        1.06      1.58 o
  -6  11   4       68.45       72.78      4.40 o
  -5  11   4        0.27        2.02      1.73 o
  -4  11   4       23.33       20.90      2.45 o
  -3  11   4       15.07       13.43      2.23 o
  -2  11   4      149.11      154.17      4.46 o
  -1  11   4       15.82       17.00      2.60 o
   0  11   4      176.70      180.82      5.20 o
   1  11   4      135.06      124.43      3.37 o
   2  11   4      397.54      405.35      6.48 o
   3  11   4      223.45      242.15      7.76 o
   4  11   4       11.71        9.76      3.48 o
   5  11   4       22.39       17.36      3.93 o
   6  11   4       20.66       22.84      5.52 o
   7  11   4       47.41       60.23      5.20 o
   8  11   4        2.05        0.55      2.89 o
   9  11   4        2.28        2.27      4.71 o
  10  11   4       18.97       18.47      4.70 o
  11  11   4        0.30       -0.22      3.09 o
  12  11   4        3.44        1.29      3.62 o
 -11  12   4        6.13        5.96      5.71 o
 -10  12   4       18.47        5.48      4.65 o
  -9  12   4       20.85       12.95      6.55 o
  -8  12   4       13.88       10.35      3.25 o
  -7  12   4       98.27      105.31      4.35 o
  -6  12   4      105.18      111.78      4.42 o
  -5  12   4        4.32        6.19      2.19 o
  -4  12   4       14.24       11.84      2.49 o
  -3  12   4        3.66        4.43      2.08 o
  -2  12   4       27.06       29.61      2.70 o
  -1  12   4        0.55        1.63      1.75 o
   0  12   4       47.63       47.89      5.83 o
   1  12   4      139.05      121.72      4.78 o
   2  12   4      201.89      196.66      4.37 o
   3  12   4       32.65       53.83      7.48 o
   4  12   4      160.56      184.51      9.48 o
   5  12   4        1.23        5.90      3.53 o
   6  12   4       17.82       21.85      4.80 o
   7  12   4        7.13        1.15      3.45 o
   8  12   4        6.26        9.06      4.13 o
   9  12   4        4.37        4.40      4.40 o
  10  12   4       45.13       56.00      6.09 o
  11  12   4        0.02        4.86      5.43 o
  -9  13   4       24.51       11.53      8.66 o
  -8  13   4        0.39        0.23      1.93 o
  -7  13   4        5.51        2.90      2.50 o
  -6  13   4       26.61       29.94      3.05 o
  -5  13   4       11.63        8.19      2.45 o
  -4  13   4       15.13       10.38      2.51 o
  -3  13   4        4.34        2.90      2.05 o
  -2  13   4       78.69       89.51      3.96 o
  -1  13   4       50.39       44.99      5.12 o
   0  13   4        2.98        1.56      1.77 o
   1  13   4        7.04        5.26      1.93 o
   2  13   4        0.67        2.36      1.82 o
   3  13   4        5.02        2.31      3.59 o
   4  13   4        1.16        0.18      2.48 o
   5  13   4        0.06        1.75      3.56 o
   6  13   4       11.32       14.70      4.64 o
   7  13   4       62.54       74.87      7.96 o
   8  13   4        0.18        0.03      2.92 o
   9  13   4        4.66        2.26      3.89 o
  -8  14   4       16.01        8.82      4.41 o
  -7  14   4        0.40       -1.56      2.45 o
  -6  14   4       14.07        8.52      4.35 o
  -5  14   4       21.69       16.27      4.75 o
  -4  14   4        6.73        4.05      2.36 o
  -3  14   4       42.42       40.38      9.00 o
  -2  14   4       19.04       10.50      5.02 o
  -1  14   4        2.51        0.86      1.94 o
   0  14   4       92.64       88.91      3.65 o
   1  14   4       20.66       23.04      2.42 o
   2  14   4        0.04       -0.93      2.90 o
   3  14   4       14.95       13.60      4.63 o
   4  14   4       11.67       13.36      4.27 o
   5  14   4        0.26       -0.71      3.09 o
   6  14   4        0.00        1.70      4.07 o
   7  14   4       14.33       16.68      5.67 o
  -5  15   4        3.78        6.63      3.78 o
  -4  15   4        7.40        2.91      2.42 o
  -3  15   4       27.59       19.66      8.90 o
  -2  15   4        9.52        7.08      4.19 o
  -1  15   4       13.33        5.10      2.63 o
   0  15   4        5.32        5.23      4.86 o
   1  15   4        5.81        3.02      3.41 o
   2  15   4       21.57       17.29      8.19 o
   3  15   4        9.76        6.29      4.39 o
   4  15   4       29.26       26.77      5.76 o
   5  15   4        2.90        5.13      4.19 o
 -16   1   5       24.97       14.54      8.61 o
 -15   1   5        2.61        1.94      3.13 o
 -14   1   5        1.95        3.38      3.10 o
 -13   1   5       50.13       38.89     16.39 o
 -12   1   5       19.21       19.97      3.77 o
 -11   1   5      579.61      549.40     14.91 o
 -10   1   5        0.89        0.81      2.32 o
  -9   1   5        1.51        4.96      2.64 o
  -8   1   5      405.27      370.74      9.05 o
  -7   1   5      191.97      186.66      3.70 o
  -6   1   5      198.48      202.19      5.09 o
  -5   1   5       51.97       48.45      1.88 o
  -4   1   5      170.23      169.25      2.90 o
  -3   1   5       78.41       99.30      2.15 o
  -2   1   5       17.99       15.80      1.42 o
  -1   1   5     1470.88     1481.63     11.99 o
   0   1   5       51.44       77.91      1.82 o
   1   1   5     2394.46     2496.88     20.14 o
   2   1   5     2904.78     2990.92     20.09 o
   3   1   5       26.20       24.40      1.57 o
   4   1   5       57.96       53.94      1.66 o
   5   1   5      886.00      951.13      6.87 o
   6   1   5      124.03      126.30      2.42 o
   7   1   5       90.41       95.82      2.18 o
   8   1   5       39.00       33.31      2.78 o
   9   1   5      134.12      127.31      2.58 o
  10   1   5       21.10       21.49      1.92 o
  11   1   5      582.03      537.74      5.76 o
  12   1   5      237.75      223.17      4.16 o
  13   1   5       48.01       52.29      2.40 o
  14   1   5       41.28       42.57      2.59 o
  15   1   5       45.32        0.43      3.40 o
  16   1   5        1.08        2.20      2.18 o
 -16   2   5        4.67        4.58      3.49 o
 -15   2   5       76.94       79.28      5.24 o
 -14   2   5       14.94        5.85      3.87 o
 -13   2   5       15.23       11.01      2.11 o
 -12   2   5      127.40      112.02      3.45 o
 -11   2   5        3.97        2.39      3.89 o
 -10   2   5      300.56      283.59      8.59 o
  -9   2   5        6.77       10.88      3.44 o
  -8   2   5        0.24        1.42      2.14 o
  -7   2   5      153.12      146.46      3.93 o
  -6   2   5       62.67       54.45      3.01 o
  -5   2   5      334.03      362.02      4.36 o
  -4   2   5       61.40       68.49      2.06 o
  -3   2   5       29.43       36.00      2.16 o
  -2   2   5     1218.35     1247.06     10.88 o
  -1   2   5       95.91      100.08      2.42 o
   0   2   5     1927.27     2143.28     14.33 o
   1   2   5        3.07        1.83      1.00 o
   2   2   5       27.15       38.56      1.51 o
   3   2   5      268.98      288.93      2.86 o
   4   2   5       19.35       23.90      1.30 o
   5   2   5      444.26      425.32      3.99 o
   6   2   5       17.83       20.57      1.41 o
   7   2   5       39.51       42.23      1.79 o
   8   2   5       86.90       78.86      1.83 o
   9   2   5        0.82        1.44      1.01 o
  10   2   5       44.38       37.57      2.51 o
  11   2   5        2.22        0.55      0.97 o
  12   2   5       25.90       23.30      2.19 o
  13   2   5        0.06        2.24      1.72 o
  14   2   5        2.93        0.90      1.58 o
  15   2   5       19.59        0.43      1.66 o
  16   2   5        8.49       -0.08      2.69 o
 -16   3   5        5.84        6.03      4.38 o
 -15   3   5        5.16        2.03      3.04 o
 -14   3   5       20.97       16.17      7.79 o
 -13   3   5       31.84       15.44      8.53 o
 -12   3   5       54.39       58.10      2.55 o
 -11   3   5      245.60      245.32      7.03 o
 -10   3   5       80.78       74.13      4.61 o
  -9   3   5        0.16        0.44      2.11 o
  -8   3   5       17.99       17.36      3.13 o
  -7   3   5      628.76      597.86     12.31 o
  -6   3   5        0.60        0.43      1.11 o
  -5   3   5      318.56      320.97      4.45 o
  -4   3   5      349.14      346.16      4.54 o
  -3   3   5        6.00        6.30      1.16 o
  -2   3   5     1004.89     1059.89      8.73 o
  -1   3   5     1016.62     1031.44      8.27 o
   0   3   5      180.58      209.53      3.36 o
   1   3   5      416.71      401.40      3.56 o
   2   3   5      159.51      147.91      2.19 o
   3   3   5      231.47      208.24      2.78 o
   4   3   5      131.95      127.82      2.24 o
   5   3   5      113.23      105.36      1.58 o
   6   3   5      618.78      629.49      5.34 o
   7   3   5        0.25        1.11      0.96 o
   8   3   5       49.26       51.74      1.42 o
   9   3   5        1.26        2.73      1.16 o
  10   3   5       95.97       89.22      2.47 o
  11   3   5      241.02      231.53      3.79 o
  12   3   5       15.75       21.01      1.90 o
  13   3   5        0.37        0.43      1.24 o
  14   3   5       14.55        6.13      3.42 o
  15   3   5        4.47        1.77      2.74 o
  16   3   5       12.83        8.96      3.59 o
 -16   4   5        9.23        7.99      3.83 o
 -15   4   5       17.46       19.62      5.02 o
 -14   4   5        6.84        3.19      2.98 o
 -13   4   5       37.16       33.20      3.50 o
 -12   4   5       96.25      102.44      6.26 o
 -11   4   5       54.46       64.16      4.75 o
 -10   4   5        1.92        1.36      2.47 o
  -9   4   5       13.05        8.13      2.88 o
  -8   4   5        4.21        2.48      2.07 o
  -7   4   5       12.74        8.87      3.43 o
  -6   4   5      981.36     1009.17     10.98 o
  -5   4   5      879.98      884.22      9.46 o
  -4   4   5       30.19       30.27      1.79 o
  -3   4   5       11.89       21.32      1.30 o
  -2   4   5      201.09      177.87      2.77 o
  -1   4   5        0.97        9.10      1.45 o
   0   4   5       19.86       25.30      2.66 o
   1   4   5        1.75        5.94      1.18 o
   2   4   5      411.11      393.33      5.07 o
   3   4   5       26.92       36.36      2.53 o
   4   4   5      542.53      498.06      5.66 o
   5   4   5     1613.19     1576.71     15.95 o
   6   4   5      637.82      650.81      5.43 o
   7   4   5      253.31      234.63      3.54 o
   8   4   5       23.06       17.97      1.40 o
   9   4   5       37.19       44.97      1.86 o
  10   4   5       43.79       47.63      2.19 o
  11   4   5        2.53        2.33      1.20 o
  12   4   5      102.70      109.22      3.17 o
  13   4   5        7.34        4.45      1.42 o
  14   4   5        7.95        5.16      3.11 o
  15   4   5       79.76       83.06      4.33 o
 -15   5   5        8.86       11.58      4.50 o
 -14   5   5        2.09        1.30      2.21 o
 -13   5   5       30.65       30.62      6.70 o
 -12   5   5       27.61       22.72      4.29 o
 -11   5   5       56.97       66.94      5.09 o
 -10   5   5      221.67      226.06      7.29 o
  -9   5   5       10.27       11.47      3.48 o
  -8   5   5       19.97       23.88      2.82 o
  -7   5   5      935.91      879.08     10.92 o
  -6   5   5      261.36      262.00      3.67 o
  -5   5   5      368.73      372.68      6.05 o
  -4   5   5      322.80      322.39      4.16 o
  -3   5   5       76.95       77.80      2.27 o
  -2   5   5       27.60       28.59      1.46 o
  -1   5   5      227.01      240.44      3.22 o
   0   5   5     1691.83     1616.49     18.09 o
   1   5   5      197.51      198.83      3.61 o
   2   5   5       43.89       42.36      1.39 o
   3   5   5      112.47      110.00      1.62 o
   4   5   5      127.88      113.77      3.84 o
   5   5   5      624.75      585.22      7.69 o
   6   5   5        0.27        0.28      1.71 o
   7   5   5      317.33      308.33      5.08 o
   8   5   5        0.43        3.06      1.97 o
   9   5   5      216.72      217.07      4.89 o
  10   5   5      169.04      156.33      5.15 o
  11   5   5       37.62       37.63      1.57 o
  12   5   5       10.86        9.09      2.67 o
  13   5   5        5.33        2.19      2.57 o
  14   5   5        1.08        2.16      2.41 o
  15   5   5       20.29        3.23      2.90 o
 -15   6   5       98.99      117.00      7.95 o
 -14   6   5       25.53       15.99      3.73 o
 -13   6   5       34.31       47.71     16.29 o
 -12   6   5        0.44        0.16      2.49 o
 -11   6   5      115.90      129.40      8.52 o
 -10   6   5       72.25       77.74      6.15 o
  -9   6   5        0.02        0.72      2.50 o
  -8   6   5        2.14        1.22      2.26 o
  -7   6   5      136.53      128.75      3.10 o
  -6   6   5     1185.74     1155.33     11.87 o
  -5   6   5      120.89      119.89      2.80 o
  -4   6   5      137.41      126.19      3.04 o
  -3   6   5      568.92      560.32      5.98 o
  -2   6   5       66.06       74.75      2.30 o
  -1   6   5      183.96      193.05      3.16 o
   0   6   5        0.36        2.68      1.67 o
   1   6   5      269.65      286.59      3.33 o
   2   6   5        0.03        0.48      0.64 o
   3   6   5      389.01      390.01      6.01 o
   4   6   5      870.95      850.35      9.83 o
   5   6   5       32.33       33.53      3.26 o
   6   6   5      194.25      188.52      5.00 o
   7   6   5        0.71        2.35      2.25 o
   8   6   5       55.86       56.29      3.65 o
   9   6   5       89.10       87.01      4.78 o
  10   6   5        0.17        0.27      1.79 o
  11   6   5        0.15        0.03      1.65 o
  12   6   5        0.65        1.84      2.52 o
  13   6   5        3.21        2.96      2.83 o
  14   6   5       54.32       59.93     10.80 o
  15   6   5        3.53        2.88      2.71 o
 -14   7   5        0.25        3.83      3.84 o
 -13   7   5        8.29        1.46      3.84 o
 -12   7   5        0.40        3.74      6.41 o
 -11   7   5       28.80       20.16     16.74 o
 -10   7   5       24.62       25.54      4.84 o
  -9   7   5       98.15      106.54      5.51 o
  -8   7   5       66.12       68.26      1.89 o
  -7   7   5       39.39       42.46      3.28 o
  -6   7   5        5.32        5.93      2.12 o
  -5   7   5      181.02      170.83      4.00 o
  -4   7   5      339.40      351.63      8.51 o
  -3   7   5      613.77      641.19      6.85 o
  -2   7   5        0.10        0.20      1.14 o
  -1   7   5      189.36      200.24      4.48 o
   0   7   5        0.83       -0.30      1.45 o
   1   7   5      288.41      283.14      3.94 o
   2   7   5        0.96        1.22      0.68 o
   3   7   5       11.26       12.41      3.41 o
   4   7   5      233.34      247.51      6.20 o
   5   7   5       79.99       80.42      4.36 o
   6   7   5        1.12        1.38      2.64 o
   7   7   5      376.53      363.94      8.10 o
   8   7   5        0.04        2.85      3.12 o
   9   7   5       77.68       77.00      4.50 o
  10   7   5        6.88        7.46      3.06 o
  11   7   5       51.76       58.70      4.26 o
  12   7   5        9.05       11.35      3.05 o
  13   7   5        1.35        0.72      2.25 o
  14   7   5        2.12        0.90      2.44 o
 -14   8   5        3.81        6.44      5.15 o
 -13   8   5       44.47       54.72      7.65 o
 -12   8   5       42.94       43.39     28.81 o
 -11   8   5       35.37       22.39     19.43 o
 -10   8   5       21.37       17.59      6.51 o
  -9   8   5        8.10        4.39      1.10 o
  -8   8   5        1.41        0.77      1.06 o
  -7   8   5       37.09       46.06      3.44 o
  -6   8   5      889.32      893.57     10.85 o
  -5   8   5        0.09        2.72      1.65 o
  -4   8   5      157.50      140.46      4.28 o
  -3   8   5      737.43      706.16      8.60 o
  -2   8   5      230.09      232.53      4.19 o
  -1   8   5       12.06       16.04      1.77 o
   0   8   5        1.81        1.65      1.07 o
   1   8   5       95.27       93.01      2.36 o
   2   8   5       73.07       80.83      2.07 o
   3   8   5       66.20       65.82      4.24 o
   4   8   5      364.74      349.20      8.16 o
   5   8   5       69.96       59.31      4.34 o
   6   8   5       39.83       38.18      4.66 o
   7   8   5      651.15      682.91     17.88 o
   8   8   5       70.66       79.05      5.24 o
   9   8   5       19.17       20.26      5.29 o
  10   8   5        0.04       -1.41      2.35 o
  11   8   5        0.03       -0.69      2.27 o
  12   8   5        9.32        7.30      3.91 o
  13   8   5       23.07       17.68      5.78 o
  14   8   5       18.84        0.39      3.81 o
 -13   9   5        0.33       -2.10      4.20 o
 -12   9   5        1.00        2.99      4.18 o
 -11   9   5        0.01       -1.30      4.65 o
 -10   9   5      117.52      123.96      5.80 o
  -9   9   5       25.01       17.22      3.31 o
  -8   9   5       14.62       10.92      2.23 o
  -7   9   5      128.33      141.63      4.18 o
  -6   9   5       51.58       49.32      3.18 o
  -5   9   5       13.73       15.95      2.14 o
  -4   9   5      120.26      111.20      3.43 o
  -3   9   5        0.84        2.43      2.46 o
  -2   9   5       24.72       17.59      2.19 o
  -1   9   5        2.10        4.15      1.31 o
   0   9   5        9.63        4.27      1.15 o
   1   9   5       43.67       38.57      2.01 o
   2   9   5      243.10      219.23      4.49 o
   3   9   5       24.98       32.90      5.06 o
   4   9   5       44.61       50.78      6.26 o
   5   9   5       29.56       24.44      3.92 o
   6   9   5      135.52      144.53      6.82 o
   7   9   5        2.43        2.97      3.64 o
   8   9   5       19.87       25.07      4.39 o
   9   9   5       13.68       17.38      4.65 o
  10   9   5       65.06       78.54      7.61 o
  11   9   5        1.95        0.47      2.35 o
  12   9   5       34.85       28.63      8.21 o
  13   9   5        6.16        5.75      3.65 o
 -12  10   5        2.14       -1.40      3.99 o
 -11  10   5        0.01        3.18      6.19 o
 -10  10   5       22.41       18.68      8.78 o
  -9  10   5       19.40       10.44      4.77 o
  -8  10   5        1.91        1.76      2.14 o
  -7  10   5       16.77       15.46      2.74 o
  -6  10   5       70.26       68.68      3.21 o
  -5  10   5       32.31       30.34      3.01 o
  -4  10   5       19.07       17.86      2.35 o
  -3  10   5      186.24      185.84      4.30 o
  -2  10   5      258.76      284.11      5.81 o
  -1  10   5      128.30      142.72      4.66 o
   0  10   5        3.12        3.26      1.32 o
   1  10   5       21.81       22.91      1.81 o
   2  10   5       79.04       84.37      4.96 o
   3  10   5      256.86      280.05      9.12 o
   4  10   5       19.35       24.04      4.62 o
   5  10   5       69.51       68.27      5.63 o
   6  10   5      164.79      167.99      6.69 o
   7  10   5      125.98      115.62      7.87 o
   8  10   5      106.81      116.70     10.27 o
   9  10   5       63.21       68.00      5.77 o
  10  10   5       43.48       54.90      7.21 o
  11  10   5        9.60        7.16      3.54 o
  12  10   5        0.44        5.15      3.77 o
 -11  11   5        0.03       -1.37      6.42 o
 -10  11   5        0.09       -1.78      4.09 o
  -9  11   5       22.86        9.49      7.91 o
  -8  11   5       40.20       24.23      9.39 o
  -7  11   5        0.01        0.97      1.76 o
  -6  11   5        9.07        7.37      2.64 o
  -5  11   5       91.19       79.10      3.43 o
  -4  11   5        2.25        2.76      2.34 o
  -3  11   5        6.93        7.71      2.17 o
  -2  11   5       13.45       12.40      2.25 o
  -1  11   5       90.60      102.27      7.01 o
   0  11   5       66.86       74.57      2.24 o
   1  11   5        0.27        1.69      0.92 o
   2  11   5       57.20       64.71      2.92 o
   3  11   5      151.79      151.22      6.21 o
   4  11   5       18.66       24.21      4.36 o
   5  11   5       56.53       69.68      7.27 o
   6  11   5        6.73       11.18      4.02 o
   7  11   5        0.83        2.30      3.40 o
   8  11   5        0.86        3.90      4.05 o
   9  11   5        1.78        1.29      3.87 o
  10  11   5        0.26       -0.93      3.48 o
  11  11   5        0.29       -1.29      4.56 o
 -10  12   5        8.93       -0.21      3.55 o
  -9  12   5        1.22       -0.66      3.12 o
  -8  12   5        6.49        4.27      2.31 o
  -7  12   5        1.84        2.47      2.69 o
  -6  12   5        1.94        2.53      2.10 o
  -5  12   5       47.20       48.76      3.62 o
  -4  12   5       11.22        9.63      2.76 o
  -3  12   5       13.72       15.98      2.82 o
  -2  12   5       36.15       32.18      3.97 o
  -1  12   5        7.43        5.86      2.14 o
   0  12   5        3.63        2.71      2.46 o
   1  12   5       20.27       16.38      1.94 o
   2  12   5        2.99        3.53      0.72 o
   3  12   5       12.30       17.75      4.61 o
   4  12   5       39.73       40.28      4.88 o
   5  12   5        5.80        7.40      3.88 o
   6  12   5        2.86        5.75      5.20 o
   7  12   5       29.70       37.90      5.50 o
   8  12   5       14.70       13.69      5.37 o
   9  12   5       29.89       31.27      5.61 o
  10  12   5        4.04        2.53      4.15 o
  -8  13   5       40.10       26.19     17.99 o
  -7  13   5       23.21       10.15      5.93 o
  -6  13   5        2.64        2.98      2.28 o
  -5  13   5        9.60        4.49      2.52 o
  -4  13   5        0.46        1.48      2.31 o
  -3  13   5        4.62        5.72      2.85 o
  -2  13   5        0.01        0.94      2.26 o
  -1  13   5       82.94       88.32      7.71 o
   0  13   5       27.23       23.48      5.58 o
   1  13   5       15.64       13.88      4.50 o
   2  13   5       82.37       85.63      6.55 o
   3  13   5       57.79       61.90      5.50 o
   4  13   5        1.16        0.58      3.57 o
   5  13   5        4.28        2.14      3.57 o
   6  13   5       11.06       13.33      4.56 o
   7  13   5        3.31        4.34      4.64 o
   8  13   5        8.50       11.44      5.00 o
  -6  14   5       35.73       33.98      7.20 o
  -5  14   5        2.90        4.00      2.48 o
  -4  14   5        8.34        4.19      2.82 o
  -3  14   5       29.26       17.31      8.37 o
  -2  14   5       88.23       89.85      4.19 o
  -1  14   5       53.31       61.81      4.34 o
   0  14   5       65.05       70.64      5.41 o
   1  14   5       14.62        8.06      5.09 o
   2  14   5        2.36        3.40      4.11 o
   3  14   5        0.01       -0.14      2.86 o
   4  14   5        3.05        6.15      4.07 o
   5  14   5        7.79        6.84      5.49 o
   6  14   5        2.87        4.62      5.00 o
  -3  15   5        2.10        3.08      3.10 o
  -2  15   5       35.37       21.52     15.68 o
  -1  15   5       34.93        0.37      3.52 o
   0  15   5        0.24       -1.66      3.65 o
   1  15   5       11.22       12.68      5.11 o
   2  15   5       22.51       12.47      5.20 o
 -15   0   6        7.44        7.85      5.27 o
 -14   0   6       25.51       12.92     12.30 o
 -13   0   6      371.57      373.81     11.93 o
 -12   0   6     1002.93     1003.19     19.73 o
 -11   0   6        6.52       10.73      4.51 o
 -10   0   6       12.24       16.98      1.49 o
  -9   0   6      234.68      199.64     10.65 o
  -8   0   6      284.69      255.69      4.67 o
  -7   0   6      654.39      639.56     10.18 o
  -6   0   6      307.50      277.79      6.48 o
  -5   0   6        5.99        5.61      1.81 o
  -4   0   6       17.82       18.08      2.05 o
  -3   0   6     1610.07     1658.42     18.79 o
  -2   0   6     2329.04     2532.11     26.12 o
  -1   0   6       88.56       72.04      2.95 o
   0   0   6     1431.77     1383.42     15.41 o
   1   0   6     3629.38     3932.35     39.21 o
   2   0   6       83.51       93.52      6.07 o
   3   0   6       24.78       27.85      2.21 o
   4   0   6        1.58        1.27      1.86 o
   5   0   6      403.09      414.80      7.22 o
   6   0   6      906.65      929.68     11.30 o
   7   0   6      362.88      365.71      5.63 o
   8   0   6       48.78       45.96      4.28 o
   9   0   6       15.41       14.26      2.53 o
  10   0   6       91.35       86.54      4.60 o
  11   0   6        2.41        6.63      2.19 o
  12   0   6      116.40       96.61      3.95 o
  13   0   6       13.88       11.08      6.45 o
  14   0   6       30.38       -0.48      3.32 o
  15   0   6        5.97        0.31      2.63 o
 -15   1   6        3.01        3.18      4.09 o
 -14   1   6       10.48        7.58      3.50 o
 -13   1   6       16.29        8.17      5.76 o
 -12   1   6        0.00        0.71      2.51 o
 -11   1   6      130.56      111.93      7.68 o
 -10   1   6       17.95       15.06      2.07 o
  -9   1   6      250.45      241.40      4.01 o
  -8   1   6       50.93       53.95      2.54 o
  -7   1   6       27.29       25.08      2.57 o
  -6   1   6       62.72       60.26      2.43 o
  -5   1   6      178.16      166.51      5.89 o
  -4   1   6      107.03      101.60      2.95 o
  -3   1   6       51.32       47.49      1.84 o
  -2   1   6      381.20      399.38      4.19 o
  -1   1   6      153.60      143.47      3.55 o
   0   1   6      926.87      982.62      7.92 o
   1   1   6      184.09      187.16      2.96 o
   2   1   6      477.75      449.56      4.50 o
   3   1   6      270.79      250.12      3.25 o
   4   1   6      508.30      518.46      4.79 o
   5   1   6       41.62       52.02      2.28 o
   6   1   6        0.64        1.03      1.26 o
   7   1   6       86.16       79.23      2.25 o
   8   1   6       44.20       50.06      1.94 o
   9   1   6        4.24        9.88      1.39 o
  10   1   6       72.25       64.35      2.37 o
  11   1   6       58.95       59.82      2.33 o
  12   1   6        3.60        2.45      1.52 o
  13   1   6       19.50        7.31      3.14 o
  14   1   6       14.52        3.59      1.96 o
  15   1   6        0.57        1.19      1.55 o
 -15   2   6       11.15        4.67      3.55 o
 -14   2   6        1.33        6.05      4.07 o
 -13   2   6       48.82       58.28      4.97 o
 -12   2   6       22.38       22.79      5.66 o
 -11   2   6       93.47       94.48      6.20 o
 -10   2   6        0.03        1.23      3.00 o
  -9   2   6      900.31      893.76     13.24 o
  -8   2   6      791.17      735.54      8.84 o
  -7   2   6      184.79      196.39      4.17 o
  -6   2   6       26.35       29.49      2.52 o
  -5   2   6        4.17        8.86      1.59 o
  -4   2   6      289.10      280.40      4.84 o
  -3   2   6     3320.38     3349.72     30.16 o
  -2   2   6     2094.56     2075.98     18.62 o
  -1   2   6      127.55      141.66      3.02 o
   0   2   6       87.15       85.96      2.31 o
   1   2   6       37.67       38.40      1.83 o
   2   2   6        0.88        4.39      1.26 o
   3   2   6        0.36        0.75      1.10 o
   4   2   6      160.65      159.38      2.51 o
   5   2   6        0.88        2.36      1.00 o
   6   2   6       77.51       85.21      1.93 o
   7   2   6      561.80      524.53      4.67 o
   8   2   6      379.63      367.06      3.77 o
   9   2   6      234.93      232.84      3.52 o
  10   2   6      616.58      620.72      6.74 o
  11   2   6       32.21       37.09      2.52 o
  12   2   6       37.66       34.20      2.21 o
  13   2   6        0.12        0.42      1.21 o
  14   2   6        7.92        1.16      1.91 o
  15   2   6       31.19       23.75      9.43 o
 -15   3   6       46.82       31.75     12.77 o
 -14   3   6       53.10       45.56      9.55 o
 -13   3   6       20.18       20.86      4.68 o
 -12   3   6       37.59       40.15      4.82 o
 -11   3   6        6.88        6.87      3.40 o
 -10   3   6       90.63       78.54      7.50 o
  -9   3   6      111.30      123.56      5.89 o
  -8   3   6      197.36      190.30      5.86 o
  -7   3   6        0.67        0.15      1.30 o
  -6   3   6     1216.47     1166.19     11.54 o
  -5   3   6      166.54      158.07      3.33 o
  -4   3   6       38.06       38.16      2.59 o
  -3   3   6      147.06      134.80      3.49 o
  -2   3   6      590.55      603.17      9.08 o
  -1   3   6       16.89       20.95      1.76 o
   0   3   6       35.11       45.64      2.09 o
   1   3   6     1657.87     1653.33     12.83 o
   2   3   6       10.54       12.78      1.63 o
   3   3   6      892.63      901.65      6.61 o
   4   3   6        0.19        0.72      0.99 o
   5   3   6        4.46        4.48      1.26 o
   6   3   6        0.28        1.74      0.89 o
   7   3   6        0.52        0.40      0.84 o
   8   3   6       30.97       31.39      1.74 o
   9   3   6        9.01       10.57      1.40 o
  10   3   6       65.21       67.99      2.35 o
  11   3   6      462.20      442.75      7.07 o
  12   3   6        0.89        2.94      1.44 o
  13   3   6       13.09        3.88      2.37 o
  14   3   6        0.11        0.39      2.14 o
  15   3   6        3.96        1.44      2.40 o
 -15   4   6       18.76        9.96      4.45 o
 -14   4   6        5.06        5.98      3.45 o
 -13   4   6       69.73       85.08      7.79 o
 -12   4   6       92.99       96.75      7.62 o
 -11   4   6      176.01      176.86      8.68 o
 -10   4   6       29.77       22.89      4.38 o
  -9   4   6        0.02        1.75      2.93 o
  -8   4   6       19.35       20.47      3.08 o
  -7   4   6      380.34      397.80      6.94 o
  -6   4   6      567.95      529.99      8.68 o
  -5   4   6       59.00       62.58      2.96 o
  -4   4   6       38.38       45.32      2.49 o
  -3   4   6        5.92        9.08      1.47 o
  -2   4   6       30.96       37.08      2.16 o
  -1   4   6      499.41      486.36      5.52 o
   0   4   6       73.83       69.26      2.30 o
   1   4   6     1211.83     1173.84     11.20 o
   2   4   6      119.88      118.07      3.22 o
   3   4   6       41.11       37.65      2.96 o
   4   4   6      212.59      191.31      2.50 o
   5   4   6       44.85       40.50      1.55 o
   6   4   6     2261.54     2218.86     19.38 o
   7   4   6      271.00      274.71      5.26 o
   8   4   6       32.70       30.28      1.27 o
   9   4   6       76.75       75.26      3.54 o
  10   4   6       14.65       12.76      1.25 o
  11   4   6       38.57       43.26      2.42 o
  12   4   6        4.66        3.72      2.50 o
  13   4   6       22.05       13.79      4.80 o
  14   4   6       43.44       -0.45      3.41 o
  15   4   6        7.27        2.88      2.67 o
 -14   5   6       87.41       95.19      6.79 o
 -13   5   6        7.52        4.33      3.72 o
 -12   5   6        0.46        1.49      3.50 o
 -11   5   6      167.01      181.06      7.59 o
 -10   5   6      135.86      142.95      6.10 o
  -9   5   6      732.01      726.44     11.08 o
  -8   5   6      214.95      206.15      6.15 o
  -7   5   6       10.17       11.45      2.59 o
  -6   5   6      497.65      475.04      8.22 o
  -5   5   6       44.20       55.60      3.74 o
  -4   5   6        0.42       -0.99      1.52 o
  -3   5   6      126.08      124.98      2.62 o
  -2   5   6       62.75       51.53      1.91 o
  -1   5   6       97.15      102.19      2.88 o
   0   5   6       17.26       20.96      1.54 o
   1   5   6     1408.96     1408.98     13.38 o
   2   5   6      898.14      933.54     13.54 o
   3   5   6      118.64      108.75      3.48 o
   4   5   6        2.43        1.06      0.71 o
   5   5   6       51.79       62.87      4.30 o
   6   5   6       18.50       16.59      2.79 o
   7   5   6      406.73      408.83      6.27 o
   8   5   6       49.16       64.35      3.27 o
   9   5   6        4.47        6.08      2.47 o
  10   5   6        9.72       11.18      2.61 o
  11   5   6       37.56       31.53      5.06 o
  12   5   6       32.06       35.19      9.36 o
  13   5   6        0.01       -0.12      2.11 o
  14   5   6        9.53        2.79      2.89 o
 -14   6   6        0.51       -1.17      3.61 o
 -13   6   6       16.11       18.06      4.73 o
 -12   6   6       44.98       45.09      5.23 o
 -11   6   6        5.23        9.14      3.78 o
 -10   6   6       30.64       31.92      4.27 o
  -9   6   6        5.12        7.87      3.14 o
  -8   6   6      153.78      151.04      4.89 o
  -7   6   6        2.53        0.19      1.54 o
  -6   6   6      109.42      112.23      2.78 o
  -5   6   6       35.49       39.98      2.34 o
  -4   6   6      444.41      430.67      5.82 o
  -3   6   6      206.26      211.66      4.44 o
  -2   6   6       38.08       39.99      2.04 o
  -1   6   6      165.76      155.46      2.66 o
   0   6   6       26.84       20.26      1.54 o
   1   6   6      170.80      179.41      3.36 o
   2   6   6       60.80       64.85      2.07 o
   3   6   6      255.34      253.09      8.49 o
   4   6   6      202.13      218.66      5.48 o
   5   6   6      131.14      137.84      4.51 o
   6   6   6      158.03      169.92      4.89 o
   7   6   6        0.73       -0.24      1.65 o
   8   6   6       54.58       55.35      3.36 o
   9   6   6      135.55      139.96      4.73 o
  10   6   6      319.75      339.89      7.64 o
  11   6   6       32.38       33.96      7.67 o
  12   6   6        2.87        2.03      3.05 o
  13   6   6       27.80       20.67      9.68 o
  14   6   6       13.58        4.04      2.96 o
 -13   7   6       37.18       34.40     12.45 o
 -12   7   6        6.66        9.41      5.52 o
 -11   7   6        0.02        2.43      3.28 o
 -10   7   6        9.66        8.14      3.66 o
  -9   7   6      105.30       85.40      4.82 o
  -8   7   6      101.89      102.04      4.39 o
  -7   7   6      297.59      293.85      4.67 o
  -6   7   6       51.81       47.17      2.88 o
  -5   7   6       73.80       80.08      2.70 o
  -4   7   6      335.21      321.81      4.89 o
  -3   7   6       58.41       62.90      2.64 o
  -2   7   6      403.97      386.47      6.76 o
  -1   7   6      698.13      658.71      8.78 o
   0   7   6      522.51      477.57      6.46 o
   1   7   6        0.12        0.26      0.81 o
   2   7   6      513.57      501.32      9.46 o
   3   7   6      380.26      398.91     10.30 o
   4   7   6       51.97       58.48      4.26 o
   5   7   6      107.21      102.11      5.09 o
   6   7   6      308.30      309.18      8.40 o
   7   7   6       58.11       65.50      5.43 o
   8   7   6      128.56      119.70      4.90 o
   9   7   6        4.70        6.28      2.90 o
  10   7   6       96.12       96.54      4.83 o
  11   7   6       19.17       17.18      5.71 o
  12   7   6       87.37      106.12      5.56 o
  13   7   6       71.75       74.17      5.23 o
 -13   8   6       14.80       15.28      7.56 o
 -12   8   6      238.12      271.57      9.09 o
 -11   8   6       29.13       27.77     10.87 o
 -10   8   6       18.90       16.30      3.85 o
  -9   8   6        4.83        5.11      2.98 o
  -8   8   6        1.13        0.44      1.11 o
  -7   8   6       29.38       33.15      2.23 o
  -6   8   6       51.05       50.87      2.43 o
  -5   8   6       84.99       85.49      4.84 o
  -4   8   6     1438.09     1368.87     21.37 o
  -3   8   6      137.41      138.12      3.29 o
  -2   8   6       45.54       42.83      2.15 o
  -1   8   6        5.15        6.96      1.50 o
   0   8   6       57.79       53.94      2.23 o
   1   8   6      279.38      274.69      3.62 o
   2   8   6      110.29      104.44      2.06 o
   3   8   6        0.00        0.51      2.22 o
   4   8   6       19.19       18.63      4.10 o
   5   8   6       30.77       27.44      4.01 o
   6   8   6      121.27      123.88     10.12 o
   7   8   6        2.67        2.19      3.46 o
   8   8   6       39.80       40.91      4.81 o
   9   8   6       32.71       33.66      4.76 o
  10   8   6        6.59        6.46      3.12 o
  11   8   6        3.70        5.29      3.35 o
  12   8   6        9.29        7.65      3.57 o
  13   8   6        1.08        2.01      3.63 o
 -12   9   6        2.07        2.48      4.86 o
 -11   9   6       43.86       64.26      6.80 o
 -10   9   6       62.06       72.81      4.70 o
  -9   9   6       66.98       71.26     14.58 o
  -8   9   6      109.50      106.08      3.01 o
  -7   9   6      170.83      161.73      4.19 o
  -6   9   6        9.79       10.32      1.94 o
  -5   9   6       41.46       35.91      2.38 o
  -4   9   6       77.43       71.30      3.03 o
  -3   9   6        0.00        1.02      1.66 o
  -2   9   6        2.33        2.44      1.63 o
  -1   9   6       11.62        9.49      2.09 o
   0   9   6       16.78       16.37      2.18 o
   1   9   6        2.62        3.50      1.07 o
   2   9   6      212.34      225.52      6.43 o
   3   9   6      277.77      285.19      8.22 o
   4   9   6      100.58       95.79      5.95 o
   5   9   6        9.43       10.51      3.62 o
   6   9   6        4.82        3.76      3.32 o
   7   9   6      109.02      112.69      7.97 o
   8   9   6       79.93      104.63     10.62 o
   9   9   6       49.27       52.26      5.40 o
  10   9   6        5.62        2.29      2.91 o
  11   9   6        1.60        0.36      2.41 o
  12   9   6        0.06       -0.60      2.68 o
 -11  10   6       43.74       30.35     24.07 o
 -10  10   6       46.44       22.06     15.55 o
  -9  10   6       14.81        7.49      7.22 o
  -8  10   6       81.56       77.65      4.13 o
  -7  10   6        0.40        0.51      1.53 o
  -6  10   6       44.84       45.27      3.14 o
  -5  10   6       75.42       69.23      3.88 o
  -4  10   6       67.53       67.84      3.20 o
  -3  10   6       28.05       28.58      3.89 o
  -2  10   6      286.39      263.43      4.70 o
  -1  10   6       81.67       85.02      2.68 o
   0  10   6      190.52      185.95      3.91 o
   1  10   6       19.16       16.85      1.22 o
   2  10   6       18.40       20.75      1.66 o
   3  10   6        2.44        6.53      4.43 o
   4  10   6        5.65        6.74      3.48 o
   5  10   6        8.28       17.32      5.38 o
   6  10   6      232.95      247.52      8.27 o
   7  10   6       45.45       49.10      6.04 o
   8  10   6        1.69        2.72      4.11 o
   9  10   6        5.98        6.17      4.10 o
  10  10   6        0.10        2.05      3.20 o
  11  10   6        0.10        2.41      3.14 o
 -10  11   6        3.65        0.92      3.60 o
  -9  11   6        8.16        5.06      4.73 o
  -8  11   6        0.16        1.61      3.12 o
  -7  11   6       58.78       61.62      5.17 o
  -6  11   6      286.30      289.32     10.87 o
  -5  11   6      219.89      203.21      7.35 o
  -4  11   6       57.66       51.11      2.91 o
  -3  11   6       59.33       56.67      3.18 o
  -2  11   6       13.09       13.77      1.94 o
  -1  11   6       32.85       39.24      2.38 o
   0  11   6        0.06       -0.10      0.98 o
   1  11   6       10.86       11.10      2.82 o
   2  11   6        8.55       14.36      3.90 o
   3  11   6        9.21        7.96      4.82 o
   4  11   6       26.67       31.04      5.37 o
   5  11   6      139.37      158.96      9.14 o
   6  11   6      132.42      160.20      8.45 o
   7  11   6       19.51       15.22      4.84 o
   8  11   6        2.67        1.41      3.58 o
   9  11   6        1.57       -0.39      4.14 o
  10  11   6        0.39        4.10      4.29 o
  -9  12   6        7.11        2.35      3.98 o
  -8  12   6        1.12       -0.87      2.97 o
  -7  12   6        7.38        5.14      3.01 o
  -6  12   6       12.81        5.21      2.40 o
  -5  12   6        0.11       -0.99      2.02 o
  -4  12   6      134.39      164.22      4.37 o
  -3  12   6       48.74       57.64      6.95 o
  -2  12   6       36.87       45.20      3.19 o
  -1  12   6        9.71        7.37      1.98 o
   0  12   6        0.08       -1.04      1.33 o
   1  12   6        1.87        2.42      3.13 o
   2  12   6       26.15       26.30      4.57 o
   3  12   6       37.98       40.53      5.09 o
   4  12   6        1.25        2.45      3.53 o
   5  12   6       22.45       27.65      5.12 o
   6  12   6        0.70        3.88      4.58 o
   7  12   6        0.53        2.83      4.57 o
   8  12   6       27.18       40.62      6.74 o
  -7  13   6        1.44       -0.21      1.71 o
  -6  13   6       35.76       36.22      7.32 o
  -5  13   6       12.00       11.64      3.78 o
  -4  13   6        7.05        8.60      2.83 o
  -3  13   6      104.59      112.47      3.78 o
  -2  13   6        0.27        1.24      2.17 o
  -1  13   6        2.39        1.26      1.61 o
   0  13   6        0.68       -0.76      2.83 o
   1  13   6       29.95       31.75     12.89 o
   2  13   6       67.71       68.64     12.81 o
   3  13   6       52.96       56.53      6.39 o
   4  13   6       63.50       56.04      6.59 o
   5  13   6       13.24       15.50      4.98 o
   6  13   6       45.37       49.51      8.21 o
  -4  14   6        1.35        2.71      3.13 o
  -3  14   6        6.92        6.18      2.17 o
  -2  14   6        0.66       -0.20      2.56 o
  -1  14   6        0.40       -1.96      3.47 o
   0  14   6       38.79       25.45     11.24 o
   1  14   6       50.49       27.08     11.74 o
   2  14   6        0.19        2.30      3.63 o
   3  14   6        1.02        3.28      3.93 o
   4  14   6       18.61       21.29      5.85 o
 -14   1   7        5.61        3.07      4.19 o
 -13   1   7       10.13        5.98      3.43 o
 -12   1   7        6.83        9.39      4.74 o
 -11   1   7        9.76        6.05      1.26 o
 -10   1   7        1.03        1.26      0.74 o
  -9   1   7        0.12        0.62      2.52 o
  -8   1   7        0.06       -1.37      1.37 o
  -7   1   7      668.66      648.86      7.90 o
  -6   1   7      977.28      976.51     10.93 o
  -5   1   7       24.17       22.50      2.13 o
  -4   1   7       97.26       98.38      2.94 o
  -3   1   7      295.04      275.55      3.78 o
  -2   1   7        4.46        8.42      1.57 o
  -1   1   7      421.12      414.27      5.02 o
   0   1   7      131.24      113.74      2.89 o
   1   1   7      122.35      129.43      2.69 o
   2   1   7        9.48       10.33      1.54 o
   3   1   7     1180.83     1145.15      9.91 o
   4   1   7     1483.69     1436.67     11.66 o
   5   1   7      224.99      245.85      4.10 o
   6   1   7      447.82      462.61      5.66 o
   7   1   7       83.76       91.67      2.79 o
   8   1   7        1.29        1.28      1.27 o
   9   1   7        0.53       -0.08      1.20 o
  10   1   7       29.95       27.23      2.01 o
  11   1   7      119.69      123.00      5.72 o
  12   1   7        1.27        1.77      1.70 o
  13   1   7       38.00       40.82      4.29 o
  14   1   7       81.49       87.40      3.23 o
 -14   2   7        2.03        3.10      3.57 o
 -13   2   7        3.84        3.02      3.42 o
 -12   2   7        0.03        2.15      3.67 o
 -11   2   7        4.13        3.08      1.45 o
 -10   2   7       96.03       91.85      3.07 o
  -9   2   7       13.76       10.25      1.49 o
  -8   2   7      167.46      166.35      4.84 o
  -7   2   7        0.00        0.73      1.52 o
  -6   2   7      141.42      142.05      4.30 o
  -5   2   7       17.93       19.69      2.18 o
  -4   2   7       14.10       12.58      2.46 o
  -3   2   7       41.35       37.28      2.65 o
  -2   2   7       60.85       58.22      2.79 o
  -1   2   7        0.70        2.42      1.47 o
   0   2   7      184.07      179.98      3.07 o
   1   2   7       14.14       15.86      2.22 o
   2   2   7        0.00        0.26      1.33 o
   3   2   7       11.74       10.53      1.90 o
   4   2   7      578.89      546.55      6.02 o
   5   2   7       38.43       43.06      2.48 o
   6   2   7       37.13       39.74      2.14 o
   7   2   7       76.36       75.91      2.12 o
   8   2   7       85.03       86.03      3.56 o
   9   2   7        8.97        9.95      1.65 o
  10   2   7      126.98      119.23      2.90 o
  11   2   7        4.74        4.21      1.37 o
  12   2   7       29.13       21.95      2.10 o
  13   2   7        1.65        1.05      1.77 o
  14   2   7       13.75        8.63      3.97 o
 -14   3   7        2.10        2.07      3.24 o
 -13   3   7        3.02        3.56      3.78 o
 -12   3   7       11.11       12.84      4.71 o
 -11   3   7       31.01       25.60      4.58 o
 -10   3   7        8.75       11.23      3.80 o
  -9   3   7       28.13       28.99      4.69 o
  -8   3   7      217.83      209.67      4.02 o
  -7   3   7      867.29      840.79     10.14 o
  -6   3   7      313.50      300.50      5.63 o
  -5   3   7       53.26       60.76      2.77 o
  -4   3   7      383.06      399.73      6.52 o
  -3   3   7      893.91      903.13     10.02 o
  -2   3   7      135.71      137.04      3.67 o
  -1   3   7      323.30      291.07      4.89 o
   0   3   7       17.33       20.16      2.27 o
   1   3   7        0.43        0.84      1.13 o
   2   3   7      377.59      366.57      4.15 o
   3   3   7     1036.18     1007.41      8.24 o
   4   3   7      185.50      194.27      3.66 o
   5   3   7        8.67        7.60      1.34 o
   6   3   7       16.06       16.25      1.60 o
   7   3   7       48.00       47.48      1.87 o
   8   3   7       13.30       15.60      1.42 o
   9   3   7       16.75       12.92      1.30 o
  10   3   7        0.77        0.83      1.15 o
  11   3   7       18.51       13.44      2.60 o
  12   3   7       19.23       17.45      4.82 o
  13   3   7       17.27       11.25      5.20 o
  14   3   7       32.61       16.84      7.65 o
 -14   4   7       20.63       21.94      5.42 o
 -13   4   7        1.10        3.96      4.42 o
 -12   4   7        0.10        2.28      4.44 o
 -11   4   7        0.42        0.56      2.87 o
 -10   4   7       35.42       37.26      4.64 o
  -9   4   7       97.65      109.28      5.69 o
  -8   4   7      250.31      239.24      6.14 o
  -7   4   7       64.64       73.24      4.49 o
  -6   4   7        0.11        2.47      1.92 o
  -5   4   7        5.64        3.41      1.52 o
  -4   4   7        8.69        8.15      2.13 o
  -3   4   7       38.77       35.89      3.05 o
  -2   4   7       94.84       99.82      3.38 o
  -1   4   7       40.97       44.67      2.45 o
   0   4   7      473.70      499.99      6.82 o
   1   4   7        4.08        5.37      1.74 o
   2   4   7       39.13       43.77      2.49 o
   3   4   7       85.56       71.71      5.16 o
   4   4   7       12.85       11.98      1.50 o
   5   4   7       23.95       23.87      1.46 o
   6   4   7      102.76      104.83      3.20 o
   7   4   7       26.51       29.06      1.29 o
   8   4   7        3.15        2.01      1.00 o
   9   4   7        0.84        1.25      0.92 o
  10   4   7       62.91       67.80      4.23 o
  11   4   7       23.01       24.78      3.78 o
  12   4   7        2.06        1.05      2.16 o
  13   4   7        8.46        1.83      2.57 o
 -13   5   7        0.89        3.07      4.58 o
 -12   5   7       69.21       88.76      6.47 o
 -11   5   7        1.19        1.65      3.25 o
 -10   5   7        1.81        5.03      3.93 o
  -9   5   7       10.87        6.87      2.93 o
  -8   5   7      166.00      179.60      6.02 o
  -7   5   7       27.68       26.94      3.99 o
  -6   5   7      281.00      250.63      5.64 o
  -5   5   7       75.38       70.18      4.10 o
  -4   5   7       58.35       49.26      2.66 o
  -3   5   7       42.92       34.20      1.94 o
  -2   5   7        5.32        3.91      1.54 o
  -1   5   7        1.51        3.02      1.45 o
   0   5   7      148.59      155.59      3.55 o
   1   5   7      317.07      325.40      5.19 o
   2   5   7      691.62      662.26      7.37 o
   3   5   7        5.20        4.82      1.85 o
   4   5   7      249.76      237.19      5.49 o
   5   5   7      288.29      294.14      4.00 o
   6   5   7       25.22       28.49      1.37 o
   7   5   7       11.19       12.32      2.80 o
   8   5   7       46.04       50.25      3.39 o
   9   5   7        8.01        7.90      3.05 o
  10   5   7        2.11        2.81      2.74 o
  11   5   7        0.89        3.75      2.73 o
  12   5   7       99.85      106.24      4.63 o
  13   5   7        0.55       -1.34      2.50 o
 -13   6   7        1.36        0.51      3.96 o
 -12   6   7       39.55       43.83      5.71 o
 -11   6   7      258.59      267.20      9.85 o
 -10   6   7        1.05        1.41      3.00 o
  -9   6   7       31.13       35.04      3.86 o
  -8   6   7       26.82       26.21      3.46 o
  -7   6   7       23.03       26.54      4.02 o
  -6   6   7        0.04        0.93      2.25 o
  -5   6   7       67.87       87.18      3.80 o
  -4   6   7       62.52       65.30      3.08 o
  -3   6   7       14.68       14.27      2.07 o
  -2   6   7      179.43      166.27      3.95 o
  -1   6   7      562.28      527.97      6.39 o
   0   6   7      179.55      174.10      3.97 o
   1   6   7       10.03       12.85      1.60 o
   2   6   7       25.47       29.71      3.21 o
   3   6   7        0.40        0.17      0.63 o
   4   6   7        1.39        0.17      0.74 o
   5   6   7        4.41        4.60      2.58 o
   6   6   7      153.42      159.15      4.67 o
   7   6   7        0.36       -1.94      2.38 o
   8   6   7      209.52      219.94      6.17 o
   9   6   7      125.97      128.52      5.78 o
  10   6   7        2.51        2.18      2.58 o
  11   6   7        1.31        3.17      2.76 o
  12   6   7        0.01        0.16      2.15 o
  13   6   7       11.53        5.16      4.16 o
 -12   7   7       47.15       46.18      6.69 o
 -11   7   7        6.74        8.14      5.35 o
 -10   7   7        0.26        1.80      3.06 o
  -9   7   7       35.27       37.19      4.39 o
  -8   7   7        7.74        5.72      2.96 o
  -7   7   7        4.58        2.98      2.72 o
  -6   7   7       53.10       51.80      3.56 o
  -5   7   7        1.83       -0.48      1.87 o
  -4   7   7      506.07      495.56     11.00 o
  -3   7   7      150.45      160.41      5.41 o
  -2   7   7       59.53       59.89      3.43 o
  -1   7   7       20.05       15.68      2.02 o
   0   7   7       53.20       55.35      3.18 o
   1   7   7        8.93       10.29      1.56 o
   2   7   7      117.23      123.62      2.63 o
   3   7   7        2.08        3.11      0.63 o
   4   7   7       34.38       33.64      3.71 o
   5   7   7        1.26        1.27      2.29 o
   6   7   7      149.01      149.64      5.81 o
   7   7   7        1.37       -1.12      2.38 o
   8   7   7       11.10       14.82      3.45 o
   9   7   7       24.52       26.30      4.17 o
  10   7   7       13.55       19.45      4.01 o
  11   7   7        9.00        6.71      3.30 o
  12   7   7        0.50        0.95      2.72 o
 -12   8   7       22.52       16.56      5.61 o
 -11   8   7       38.78       37.53      5.35 o
 -10   8   7        5.99        3.66      3.37 o
  -9   8   7        0.00       -1.44      2.55 o
  -8   8   7       93.06       94.21      5.11 o
  -7   8   7       23.83       30.17      4.47 o
  -6   8   7       52.97       47.93      3.03 o
  -5   8   7        0.78        1.04      1.52 o
  -4   8   7        5.03        4.54      2.11 o
  -3   8   7       19.47       15.13      2.23 o
  -2   8   7      354.53      392.59      6.34 o
  -1   8   7      319.23      345.70      7.73 o
   0   8   7        0.79        2.21      1.35 o
   1   8   7       27.45       26.04      1.71 o
   2   8   7       83.18       75.55      2.17 o
   3   8   7        7.06        5.32      3.22 o
   4   8   7       54.48       56.90      4.84 o
   5   8   7       29.27       34.34      4.43 o
   6   8   7       17.72       22.58      4.27 o
   7   8   7        6.16        8.95      3.81 o
   8   8   7       29.88       31.93      4.01 o
   9   8   7       59.32       62.61      5.21 o
  10   8   7        0.13        0.29      2.63 o
  11   8   7       33.44       35.75      8.03 o
 -11   9   7       26.45        0.68      3.29 o
 -10   9   7        1.34        2.49      2.97 o
  -9   9   7       17.65        9.32      5.67 o
  -8   9   7       17.16       10.63      5.77 o
  -7   9   7       36.87       41.14      3.78 o
  -6   9   7       43.11       40.39      3.08 o
  -5   9   7      332.87      334.52      5.82 o
  -4   9   7       10.06        8.89      2.50 o
  -3   9   7      151.34      126.06      5.67 o
  -2   9   7      136.24      148.36      3.77 o
  -1   9   7        5.08        3.35      2.21 o
   0   9   7       17.91       17.54      1.90 o
   1   9   7      104.50      113.86      4.04 o
   2   9   7        8.29        7.65      1.72 o
   3   9   7        0.06       -2.77      3.50 o
   4   9   7        1.75        0.28      2.64 o
   5   9   7       13.75       11.28      4.02 o
   6   9   7       18.94       21.28      5.28 o
   7   9   7       64.11       65.92      6.42 o
   8   9   7        5.59        1.25      3.36 o
   9   9   7       69.52       76.11      5.28 o
  10   9   7        0.00       -0.06      3.41 o
 -10  10   7       17.09        9.85      6.58 o
  -9  10   7       17.17        8.71      5.38 o
  -8  10   7        8.92        5.82      3.57 o
  -7  10   7        8.85        5.38      2.05 o
  -6  10   7       55.43       48.22      3.48 o
  -5  10   7       49.62       49.27      3.21 o
  -4  10   7       28.64       29.63      3.16 o
  -3  10   7      101.49       99.43      3.85 o
  -2  10   7       10.96       11.81      2.18 o
  -1  10   7       22.55       18.03      2.15 o
   0  10   7      118.38      107.49      4.95 o
   1  10   7      185.18      161.73      6.87 o
   2  10   7       90.33       88.48      5.81 o
   3  10   7       13.15       15.98      4.07 o
   4  10   7       25.98       35.27      5.47 o
   5  10   7        0.53       -1.33      3.20 o
   6  10   7       42.15       68.83     10.28 o
   7  10   7       54.62       68.38      7.53 o
   8  10   7       14.49       11.28      5.42 o
   9  10   7        9.43        5.10      3.58 o
  -8  11   7       16.12        6.55      3.91 o
  -7  11   7       10.98        9.36      4.16 o
  -6  11   7      103.32      104.17      4.15 o
  -5  11   7      153.13      142.43      4.15 o
  -4  11   7        2.46        8.80      2.22 o
  -3  11   7       53.09       65.00      3.71 o
  -2  11   7        3.65        1.33      1.58 o
  -1  11   7        4.65        3.37      1.54 o
   0  11   7       44.18       33.01      5.59 o
   1  11   7        1.14        2.59      4.33 o
   2  11   7        8.36        7.58      4.49 o
   3  11   7       10.48       11.11      5.57 o
   4  11   7       20.87       24.97      4.90 o
   5  11   7       60.97       80.54      8.04 o
   6  11   7        3.42        3.94      4.07 o
   7  11   7        2.90        2.70      4.09 o
   8  11   7        5.54        7.72      5.27 o
  -7  12   7       14.65        7.40      4.74 o
  -6  12   7        0.25       -1.33      1.98 o
  -5  12   7        8.70        9.61      2.75 o
  -4  12   7       12.93       13.69      3.04 o
  -3  12   7      203.76      221.13      4.83 o
  -2  12   7       41.76       37.98      8.18 o
  -1  12   7        5.13        2.78      3.56 o
   0  12   7       63.29       73.13      5.78 o
   1  12   7       51.33       35.84     16.04 o
   2  12   7        0.02        3.43      3.64 o
   3  12   7        5.86        6.90      4.47 o
   4  12   7       11.03       21.59      5.08 o
   5  12   7        0.71       -1.74      4.32 o
   6  12   7       30.18       34.42      6.73 o
  -4  13   7        0.31        0.71      1.91 o
  -3  13   7        9.25        6.37      2.26 o
  -2  13   7        7.64        6.36      4.09 o
  -1  13   7        3.97       -0.22      2.75 o
   0  13   7       47.03       60.36      6.48 o
   1  13   7       58.35       79.36      6.38 o
   2  13   7        4.50        4.02      3.87 o
   3  13   7       18.86       25.36      5.32 o
   4  13   7       19.22       15.17      5.07 o
 -13   0   8       28.63       12.61     17.55 o
 -12   0   8       12.90       13.25      6.51 o
 -11   0   8      121.72      132.96     19.34 o
 -10   0   8      123.90      122.87      6.74 o
  -9   0   8      340.63      318.81     14.11 o
  -8   0   8     1167.98     1134.54     17.13 o
  -7   0   8      587.68      588.68     10.37 o
  -6   0   8       58.08       34.00      3.30 o
  -5   0   8       77.51       69.64     11.59 o
  -4   0   8       39.10       44.90      3.23 o
  -3   0   8      476.56      447.22      7.50 o
  -2   0   8      433.16      462.92      8.28 o
  -1   0   8        0.38        1.77      2.05 o
   0   0   8       24.12       28.39      3.86 o
   1   0   8      750.69      745.45     14.64 o
   2   0   8      526.67      510.02      9.82 o
   3   0   8       53.57       57.12      3.59 o
   4   0   8      206.53      210.21      5.78 o
   5   0   8      495.00      480.52      8.87 o
   6   0   8      132.75      113.27      6.72 o
   7   0   8      406.92      377.61      7.49 o
   8   0   8       20.42       16.07      4.01 o
   9   0   8        9.44       12.89      2.50 o
  10   0   8      132.07      142.73      5.95 o
  11   0   8       80.44       91.50      4.68 o
  12   0   8       35.24       41.02      3.95 o
  13   0   8        1.75        0.42      2.22 o
 -13   1   8        4.97        2.34      3.33 o
 -12   1   8        4.62        3.74      3.97 o
 -11   1   8        2.78        1.01      3.29 o
 -10   1   8       17.84       21.52      3.60 o
  -9   1   8       88.37       89.29      3.13 o
  -8   1   8       20.09       22.13      1.89 o
  -7   1   8       78.11       70.98      3.37 o
  -6   1   8        0.86        0.75      1.56 o
  -5   1   8       19.12       25.28      2.83 o
  -4   1   8      222.62      220.26      4.68 o
  -3   1   8       74.24       85.33      3.22 o
  -2   1   8        8.38        8.99      1.89 o
  -1   1   8      276.43      281.92      4.18 o
   0   1   8       57.28       54.64      2.46 o
   1   1   8      107.22       96.09      3.18 o
   2   1   8      148.05      152.29      3.85 o
   3   1   8       31.07       46.81      2.48 o
   4   1   8      303.58      315.07      4.61 o
   5   1   8      167.90      171.17      3.84 o
   6   1   8       42.82       40.29      2.32 o
   7   1   8        1.90        1.42      1.31 o
   8   1   8       40.44       50.02      2.54 o
   9   1   8        0.04        0.51      1.13 o
  10   1   8       44.41       37.08      2.24 o
  11   1   8        3.95        1.49      1.60 o
  12   1   8       18.96       17.70      2.28 o
  13   1   8        3.34        0.08      1.96 o
 -13   2   8        2.59        5.28      5.68 o
 -12   2   8      154.17      152.79     13.12 o
 -11   2   8      175.47      207.08     10.15 o
 -10   2   8       27.22       32.90      2.60 o
  -9   2   8        7.47        6.82      1.79 o
  -8   2   8       30.30       30.75      5.52 o
  -7   2   8        7.70        6.19      1.68 o
  -6   2   8      574.11      587.58      7.42 o
  -5   2   8        0.26        0.31      1.22 o
  -4   2   8      237.88      235.64      4.72 o
  -3   2   8       92.16       81.61      3.51 o
  -2   2   8      523.69      500.67      8.36 o
  -1   2   8        0.12        0.66      1.54 o
   0   2   8      129.87      128.98      3.39 o
   1   2   8      921.71      929.38      9.16 o
   2   2   8     1106.05     1157.28     10.44 o
   3   2   8        7.11        3.21      1.49 o
   4   2   8      196.18      181.81      4.07 o
   5   2   8        2.24        2.40      1.29 o
   6   2   8        0.42        1.46      1.27 o
   7   2   8      303.42      305.77      4.52 o
   8   2   8       61.52       71.26      2.66 o
   9   2   8        8.76        7.46      1.56 o
  10   2   8       40.97       46.39      3.05 o
  11   2   8       28.30       26.85      3.02 o
  12   2   8       23.67       29.79      4.89 o
  13   2   8       25.87       35.89      4.77 o
 -13   3   8       66.81       76.64      6.81 o
 -12   3   8        0.71       -1.88      4.25 o
 -11   3   8       17.42       14.86      3.19 o
 -10   3   8       18.94       13.02      3.62 o
  -9   3   8        0.07        2.40      3.18 o
  -8   3   8        2.54        1.58      1.56 o
  -7   3   8       12.68       13.68      2.05 o
  -6   3   8       68.26       66.79      3.15 o
  -5   3   8      344.37      335.05      6.48 o
  -4   3   8      435.06      412.35      7.05 o
  -3   3   8      344.41      337.03      5.99 o
  -2   3   8        0.22        0.66      1.63 o
  -1   3   8        8.84        9.72      2.07 o
   0   3   8       77.68       86.46      3.14 o
   1   3   8       30.01       34.95      2.30 o
   2   3   8       33.65       31.66      2.26 o
   3   3   8      268.91      265.97      4.09 o
   4   3   8        0.59        0.08      1.36 o
   5   3   8        7.42        4.75      1.77 o
   6   3   8      337.67      348.77      7.92 o
   7   3   8        7.89        3.66      1.41 o
   8   3   8       44.30       53.52      2.82 o
   9   3   8        0.26        0.38      0.92 o
  10   3   8        0.56        1.77      1.87 o
  11   3   8       31.53       25.07      6.71 o
  12   3   8        3.16        2.88      2.62 o
 -13   4   8        3.60        5.58      4.98 o
 -12   4   8        1.37        3.10      4.38 o
 -11   4   8        2.22        1.28      3.38 o
 -10   4   8       29.32       33.54      5.58 o
  -9   4   8       80.02       80.30      6.02 o
  -8   4   8      181.36      184.39      5.90 o
  -7   4   8       11.61       10.16      1.91 o
  -6   4   8        0.25       -0.89      1.38 o
  -5   4   8        6.00        5.61      2.03 o
  -4   4   8       10.27       11.64      2.38 o
  -3   4   8      433.14      447.70      9.71 o
  -2   4   8     1422.59     1423.57     20.98 o
  -1   4   8       80.51       91.12      4.16 o
   0   4   8      214.11      204.99      4.62 o
   1   4   8      475.55      427.97     14.79 o
   2   4   8       80.50       72.51      2.97 o
   3   4   8        0.80        2.69      1.78 o
   4   4   8        1.45        2.25      1.26 o
   5   4   8      201.18      187.61      3.28 o
   6   4   8       98.74      100.96      2.46 o
   7   4   8        0.41        1.25      0.99 o
   8   4   8      217.03      218.44      6.26 o
   9   4   8      106.20      121.61      7.03 o
  10   4   8       20.25       13.68      4.53 o
  11   4   8      155.70      173.01      6.05 o
  12   4   8        0.03       -0.06      2.32 o
 -12   5   8        1.26        3.77      4.46 o
 -11   5   8       21.48       20.26      5.62 o
 -10   5   8       71.33       69.36      5.70 o
  -9   5   8       37.96       31.78      5.26 o
  -8   5   8        8.43       11.51      4.03 o
  -7   5   8      153.62      144.13      5.28 o
  -6   5   8       57.40       61.88      4.01 o
  -5   5   8       70.69       72.06      3.27 o
  -4   5   8      280.69      271.32      6.96 o
  -3   5   8      113.70      118.70      3.36 o
  -2   5   8       78.08       71.68      3.91 o
  -1   5   8      332.76      330.80      6.24 o
   0   5   8       90.79       90.93      3.29 o
   1   5   8       30.19       33.75      2.46 o
   2   5   8       98.39      110.88      3.82 o
   3   5   8       27.60       25.44      2.38 o
   4   5   8       34.13       41.04      2.17 o
   5   5   8      111.71      105.91      3.60 o
   6   5   8      441.56      437.30     12.24 o
   7   5   8      118.45      125.58      5.37 o
   8   5   8        2.88        1.53      2.36 o
   9   5   8       18.67       20.45      4.04 o
  10   5   8       51.50       62.41      4.78 o
  11   5   8       13.06       10.66      3.40 o
  12   5   8       36.49       29.75      5.41 o
 -12   6   8       14.52       20.97      5.26 o
 -11   6   8       31.29       39.95      5.67 o
 -10   6   8        2.71        2.83      3.87 o
  -9   6   8       36.53       34.44      4.20 o
  -8   6   8        1.34        3.05      2.71 o
  -7   6   8       36.47       32.06      4.05 o
  -6   6   8       10.01       11.12      2.90 o
  -5   6   8      127.54      128.64      5.41 o
  -4   6   8       93.15       88.12      4.03 o
  -3   6   8        0.82        1.44      1.64 o
  -2   6   8       37.19       33.43      2.26 o
  -1   6   8        3.94        4.82      1.72 o
   0   6   8        0.06        0.69      1.47 o
   1   6   8      365.01      365.12      8.10 o
   2   6   8      263.67      273.43      8.39 o
   3   6   8        0.38        0.42      0.79 o
   4   6   8       26.71       20.47      1.18 o
   5   6   8        8.48        6.34      2.01 o
   6   6   8        0.98        0.27      1.94 o
   7   6   8        3.98        4.68      3.10 o
   8   6   8       25.00       30.40      4.13 o
   9   6   8        3.02       -0.37      2.15 o
  10   6   8        3.57        4.50      3.37 o
  11   6   8        7.58        6.23      3.14 o
 -11   7   8       86.84       93.26      7.60 o
 -10   7   8       73.58       81.52      6.15 o
  -9   7   8        4.94        1.63      3.35 o
  -8   7   8       27.68       15.81      9.23 o
  -7   7   8       71.54       78.81      4.54 o
  -6   7   8        6.11        5.42      3.12 o
  -5   7   8        4.44        6.93      2.53 o
  -4   7   8        3.57        0.68      1.93 o
  -3   7   8      163.97      163.76      5.13 o
  -2   7   8       98.30       95.00      6.53 o
  -1   7   8        0.73        1.82      1.70 o
   0   7   8      121.04      116.68      3.40 o
   1   7   8       21.69       15.02      1.86 o
   2   7   8      171.79      177.48      4.38 o
   3   7   8       90.85       84.84      4.61 o
   4   7   8       25.46       30.10      3.71 o
   5   7   8      116.81      127.62      5.35 o
   6   7   8       21.23       27.18      3.73 o
   7   7   8       28.18       30.81      4.24 o
   8   7   8        1.37       -2.86      2.86 o
   9   7   8        0.10        0.78      2.64 o
  10   7   8       38.70       30.75      8.14 o
  11   7   8        0.61       -1.10      3.39 o
 -10   8   8        5.51        2.41      3.04 o
  -9   8   8       15.06        8.41      7.35 o
  -8   8   8       12.43        5.23      3.70 o
  -7   8   8       35.11       24.06      7.23 o
  -6   8   8       17.66       19.77      3.77 o
  -5   8   8        9.03       11.78      2.35 o
  -4   8   8        3.93        5.51      2.12 o
  -3   8   8        6.74        6.43      1.90 o
  -2   8   8        2.36        3.16      1.92 o
  -1   8   8       12.21        8.22      1.77 o
   0   8   8       82.90       73.87      2.93 o
   1   8   8      108.36       94.64      6.18 o
   2   8   8        0.79        1.11      0.89 o
   3   8   8       28.20       38.05      4.63 o
   4   8   8        8.32        8.45      3.78 o
   5   8   8       52.09       57.98      6.05 o
   6   8   8      145.21      163.37      7.27 o
   7   8   8       24.26       37.06      4.52 o
   8   8   8        1.87        4.00      3.28 o
   9   8   8       10.08       10.81      4.14 o
  10   8   8        0.01        1.73      4.40 o
  -9   9   8       21.15        7.88      5.60 o
  -8   9   8        1.86       -1.66      3.32 o
  -7   9   8       37.97       30.75     14.52 o
  -6   9   8       79.37       93.68      3.59 o
  -5   9   8       49.14       61.18      3.71 o
  -4   9   8      113.62      121.82      3.79 o
  -3   9   8       59.70       70.84      3.77 o
  -2   9   8        6.82        6.63      2.12 o
  -1   9   8       35.72       33.50      2.50 o
   0   9   8        1.30        2.40      1.60 o
   1   9   8       33.60       31.19      5.61 o
   2   9   8       80.65       92.61      6.89 o
   3   9   8       11.47        8.30      3.82 o
   4   9   8       20.38       25.71      5.36 o
   5   9   8       53.79       80.88      6.92 o
   6   9   8      119.71      137.54      9.55 o
   7   9   8       68.71       80.42      7.54 o
   8   9   8       30.13       24.59      4.59 o
   9   9   8        8.43        7.36      4.72 o
  -8  10   8        2.86        2.71      2.92 o
  -7  10   8        2.58        2.40      2.98 o
  -6  10   8       36.80       23.34      5.06 o
  -5  10   8       48.20       45.87      3.10 o
  -4  10   8       80.51       77.01      4.36 o
  -3  10   8       84.03       96.78      4.18 o
  -2  10   8       74.32       76.59      3.25 o
  -1  10   8        0.92        1.51      1.67 o
   0  10   8        3.24        2.52      1.77 o
   1  10   8       36.93       26.88     14.71 o
   2  10   8       39.07       30.03     12.86 o
   3  10   8       17.50       21.82      4.68 o
   4  10   8        0.21        0.59      2.91 o
   5  10   8        2.97        3.41      3.83 o
   6  10   8       25.05       24.32      5.33 o
   7  10   8       21.54       25.35      6.87 o
  -6  11   8        2.00        2.81      2.31 o
  -5  11   8        0.06        0.40      2.22 o
  -4  11   8       12.88       14.45      2.82 o
  -3  11   8        0.58        0.28      1.74 o
  -2  11   8        6.42        6.92      2.29 o
  -1  11   8       57.70       65.47      6.25 o
   0  11   8       12.46        7.29      4.01 o
   1  11   8        4.67        3.76      3.69 o
   2  11   8       36.69       22.29     12.46 o
   3  11   8       47.47       53.80     10.97 o
   4  11   8        2.70        1.44      3.56 o
   5  11   8       10.13       13.18      4.89 o
   6  11   8       19.27       25.01      5.66 o
  -4  12   8        2.14        2.24      2.30 o
  -3  12   8       13.46       12.53      2.69 o
  -2  12   8        3.46        0.42      2.78 o
  -1  12   8       12.40        7.24      4.68 o
   0  12   8        4.97        4.83      4.83 o
   1  12   8       20.70       16.08      8.43 o
   2  12   8       17.99       14.89      6.32 o
   3  12   8        1.69        4.77      5.92 o
 -12   1   9       36.39       47.11      6.24 o
 -11   1   9        6.69        9.06      4.46 o
 -10   1   9       19.58       22.42      6.24 o
  -9   1   9      135.27      134.77      9.03 o
  -8   1   9      118.40      100.14      3.16 o
  -7   1   9       49.50       45.98      3.66 o
  -6   1   9       12.92       11.31      4.80 o
  -5   1   9      147.91      144.27      3.79 o
  -4   1   9      312.38      281.70      6.09 o
  -3   1   9       44.97       58.28      3.00 o
  -2   1   9       54.14       66.15      2.97 o
  -1   1   9      110.10      118.73      3.90 o
   0   1   9       66.25       70.01      3.01 o
   1   1   9       62.01       63.85      2.89 o
   2   1   9      351.14      340.91      5.43 o
   3   1   9       98.29       96.79      3.73 o
   4   1   9        0.52        3.45      1.77 o
   5   1   9       93.40       97.77      3.43 o
   6   1   9      123.87      120.23      3.11 o
   7   1   9        1.83        3.45      1.70 o
   8   1   9      101.18      109.12      3.29 o
   9   1   9       98.52      101.64      3.86 o
  10   1   9        5.50        4.28      1.62 o
  11   1   9        0.31        2.80      1.88 o
 -12   2   9        2.41        2.04      4.05 o
 -11   2   9        7.98        2.78      5.17 o
 -10   2   9       50.20       53.63      5.75 o
  -9   2   9        0.33        2.20      2.06 o
  -8   2   9       40.90       43.07      3.13 o
  -7   2   9       45.55       44.55      2.72 o
  -6   2   9        0.06        1.18      1.56 o
  -5   2   9        7.62        5.91      2.04 o
  -4   2   9       69.35       58.41      2.99 o
  -3   2   9        7.79        6.29      2.10 o
  -2   2   9       38.85       44.74      3.48 o
  -1   2   9       77.86       70.88      3.58 o
   0   2   9       36.65       43.60      2.67 o
   1   2   9       15.68       20.74      2.43 o
   2   2   9      133.54      128.74      3.53 o
   3   2   9      171.08      163.47      4.31 o
   4   2   9      224.53      224.03      5.49 o
   5   2   9      101.84      106.29      3.02 o
   6   2   9       35.34       44.54      2.71 o
   7   2   9        4.58        4.11      1.73 o
   8   2   9        0.10       -0.52      1.19 o
   9   2   9       19.23       14.15      2.09 o
  10   2   9        2.56        1.87      2.43 o
  11   2   9       12.38        7.92      3.12 o
 -11   3   9       22.18       22.60      5.29 o
 -10   3   9       17.07       12.21      2.86 o
  -9   3   9        3.72        3.50      3.31 o
  -8   3   9       33.35       34.63      2.21 o
  -7   3   9        7.95       11.86      1.99 o
  -6   3   9       42.99       44.56      6.35 o
  -5   3   9        3.24        3.63      1.83 o
  -4   3   9       43.81       39.18      3.34 o
  -3   3   9       80.04       75.81      3.42 o
  -2   3   9       26.58       25.31      2.83 o
  -1   3   9        5.70        5.95      2.13 o
   0   3   9      117.06      123.91      5.44 o
   1   3   9        2.31        1.72      1.79 o
   2   3   9        6.11        7.04      2.00 o
   3   3   9       30.99       36.63      3.03 o
   4   3   9       51.78       55.22      2.63 o
   5   3   9       43.66       52.36      2.38 o
   6   3   9       72.75       74.79      6.19 o
   7   3   9       66.35       69.84      2.44 o
   8   3   9       10.59       14.26      2.58 o
   9   3   9        0.70       -1.15      2.67 o
  10   3   9        2.47        0.52      2.60 o
  11   3   9       12.67       11.00      3.73 o
 -11   4   9        1.84       -1.18      3.59 o
 -10   4   9       10.12       10.52      3.05 o
  -9   4   9       36.59       37.09      5.16 o
  -8   4   9       34.39       41.66      5.21 o
  -7   4   9       25.20       17.38      6.25 o
  -6   4   9        4.31        4.33      2.12 o
  -5   4   9       43.95       44.56      3.46 o
  -4   4   9       15.82       21.50      3.34 o
  -3   4   9       53.08       56.31      5.68 o
  -2   4   9        0.47       -1.00      2.06 o
  -1   4   9       44.29       54.88      4.10 o
   0   4   9      116.90      112.28      3.95 o
   1   4   9       42.97       40.92      3.05 o
   2   4   9        1.54        0.37      1.79 o
   3   4   9       23.04       23.72      3.58 o
   4   4   9       96.02      110.14      3.75 o
   5   4   9       34.93       39.29      1.98 o
   6   4   9       48.65       42.23      2.88 o
   7   4   9       40.77       40.78      4.71 o
   8   4   9        0.38       -2.07      2.65 o
   9   4   9       13.37        7.17      3.35 o
  10   4   9       49.57       45.99      4.36 o
  11   4   9        5.09        6.22      7.42 o
 -10   5   9        0.30       -1.69      4.51 o
  -9   5   9       13.83        2.61      3.46 o
  -8   5   9        6.02        2.56      2.94 o
  -7   5   9       20.58        6.41      5.67 o
  -6   5   9       27.34       25.06      4.65 o
  -5   5   9       33.44       36.30      3.14 o
  -4   5   9       37.44       40.81      2.95 o
  -3   5   9       92.46       99.22      6.24 o
  -2   5   9        4.98        9.60      2.56 o
  -1   5   9        2.02        2.91      2.07 o
   0   5   9       37.63       35.23      5.07 o
   1   5   9       60.35       65.73      3.22 o
   2   5   9       18.05       18.34      2.85 o
   3   5   9        5.49        5.85      1.85 o
   4   5   9        6.18        5.68      1.67 o
   5   5   9        3.21        3.29      1.87 o
   6   5   9       34.20       31.19      4.13 o
   7   5   9       58.58       66.76      6.42 o
   8   5   9        7.99        8.55      3.73 o
   9   5   9        1.16       -0.47      2.47 o
  10   5   9       12.78       12.28      5.07 o
 -10   6   9        0.16        1.00      3.21 o
  -9   6   9       22.97       14.40      8.17 o
  -8   6   9       10.93        3.74      3.59 o
  -7   6   9       23.21       10.03      7.04 o
  -6   6   9       68.81       75.95      4.90 o
  -5   6   9      123.79      130.26      8.09 o
  -4   6   9        8.76       12.32      2.31 o
  -3   6   9       12.41       14.16      2.28 o
  -2   6   9        0.15       -1.06      1.76 o
  -1   6   9       10.99       19.07      2.52 o
   0   6   9      109.20      125.52      5.62 o
   1   6   9      210.01      214.75     10.08 o
   2   6   9        3.41        5.23      1.60 o
   3   6   9       33.17       24.24      2.17 o
   4   6   9      109.95      116.09      4.78 o
   5   6   9       24.50       23.74      4.08 o
   6   6   9       11.82       12.23      3.26 o
   7   6   9        0.29        3.53      3.01 o
   8   6   9        0.15       -1.79      2.62 o
   9   6   9       29.84       24.41      5.87 o
  -9   7   9       15.02        6.17      4.20 o
  -8   7   9       12.95        3.83      3.40 o
  -7   7   9        1.33        1.85      3.04 o
  -6   7   9        2.33        3.11      2.68 o
  -5   7   9        4.61        4.80      3.25 o
  -4   7   9        1.03        0.45      1.85 o
  -3   7   9       51.85       43.11      5.30 o
  -2   7   9       10.39        3.87      2.54 o
  -1   7   9        0.52        0.44      1.47 o
   0   7   9      109.04       97.45      4.78 o
   1   7   9      168.56      171.79      5.93 o
   2   7   9        6.59        5.17      1.88 o
   3   7   9        3.41        5.58      3.66 o
   4   7   9        7.11        3.19      2.68 o
   5   7   9       22.84       27.12      3.78 o
   6   7   9       83.40      107.02      6.03 o
   7   7   9      105.01      117.52      6.75 o
   8   7   9        5.71        5.90      3.44 o
   9   7   9        1.08        1.00      2.68 o
  -8   8   9       17.75       10.62      6.36 o
  -7   8   9       20.70       11.92      8.00 o
  -6   8   9        2.90       -0.22      2.33 o
  -5   8   9        8.02        6.37      3.32 o
  -4   8   9        1.73        4.42      3.48 o
  -3   8   9        5.73        5.92      2.31 o
  -2   8   9       19.27       17.92      2.81 o
  -1   8   9        0.01        2.45      1.68 o
   0   8   9       55.82       52.89      2.51 o
   1   8   9       67.69       53.76      3.82 o
   2   8   9        3.83        4.66      3.62 o
   3   8   9       85.24      107.98      6.41 o
   4   8   9       51.05       57.78      5.72 o
   5   8   9        3.98        2.09      3.12 o
   6   8   9        7.18        7.09      3.69 o
   7   8   9        1.93        2.44      4.01 o
   8   8   9        3.51        3.35      3.83 o
  -7   9   9       24.05       14.20      9.50 o
  -6   9   9        1.83        1.49      2.61 o
  -5   9   9        0.44        0.82      2.25 o
  -4   9   9        0.01        0.36      1.46 o
  -3   9   9       31.18       41.57      4.09 o
  -2   9   9       23.54       21.42      4.81 o
  -1   9   9        0.97       -0.24      1.44 o
   0   9   9        2.45        3.45      3.50 o
   1   9   9      205.77      214.11      8.20 o
   2   9   9        3.30       -2.06      4.21 o
   3   9   9        2.99        6.30      4.84 o
   4   9   9       10.25       13.56      5.54 o
   5   9   9       26.26       23.06      6.14 o
   6   9   9        3.82        6.25      4.14 o
  -5  10   9        8.95        6.16      2.45 o
  -4  10   9        0.35        0.29      1.58 o
  -3  10   9        6.32        6.06      2.16 o
  -2  10   9       11.17        8.76      3.12 o
  -1  10   9       13.79       15.36      9.68 o
   0  10   9        6.85        4.98      4.86 o
   1  10   9       83.30      108.11      7.37 o
   2  10   9       15.90       11.85      7.11 o
   3  10   9        2.06       -1.15      3.56 o
   4  10   9       12.23       10.64      4.76 o
  -1  11   9        3.54        2.62      3.59 o
   0  11   9        3.37        6.10      4.09 o
   1  11   9       58.76       85.43     12.03 o
 -10   0  10        5.22       16.97     15.04 o
  -9   0  10       12.23       18.35      9.22 o
  -8   0  10       56.80       58.93      4.33 o
  -7   0  10        1.09        1.13      2.54 o
  -6   0  10        1.50        3.43      4.06 o
  -5   0  10       27.15       29.07      4.21 o
  -4   0  10       15.03       15.77      3.99 o
  -3   0  10       97.79      108.09      6.56 o
  -2   0  10        7.89        7.00      3.37 o
  -1   0  10       27.61       23.20      3.54 o
   0   0  10       31.07       34.06      3.81 o
   1   0  10       30.87       35.54      3.74 o
   2   0  10        6.36        5.33      3.08 o
   3   0  10       16.49       27.65      4.21 o
   4   0  10        0.36        1.35      2.32 o
   5   0  10       64.13       75.79      4.92 o
   6   0  10        0.05        1.21      2.15 o
   7   0  10        2.73        3.83      3.63 o
   8   0  10       52.03       55.78      4.57 o
   9   0  10       11.78       11.52      2.91 o
 -10   1  10        0.29        0.83      4.59 o
  -9   1  10        0.18        1.44      4.60 o
  -8   1  10        0.25        0.99      1.70 o
  -7   1  10        2.19        4.63      2.37 o
  -6   1  10        0.60        1.78      1.91 o
  -5   1  10        5.37        7.68      2.52 o
  -4   1  10       63.80       72.61      3.63 o
  -3   1  10        1.29        2.17      2.01 o
  -2   1  10       18.92       11.54      2.37 o
  -1   1  10        6.31        6.40      2.20 o
   0   1  10        2.33        4.19      2.17 o
   1   1  10        2.04        1.71      2.13 o
   2   1  10       11.71       11.16      2.33 o
   3   1  10      105.73      113.91      4.24 o
   4   1  10      112.04      118.48      3.67 o
   5   1  10       34.93       34.55      2.80 o
   6   1  10        0.19        0.26      1.31 o
   7   1  10        1.57        0.86      1.85 o
   8   1  10        5.97        5.87      1.89 o
   9   1  10        5.50        6.70      1.99 o
 -10   2  10       28.25       22.26      5.84 o
  -9   2  10        4.49        0.39      2.02 o
  -8   2  10       26.96       30.16      4.89 o
  -7   2  10      238.46      252.08     11.79 o
  -6   2  10       62.76       68.60      3.37 o
  -5   2  10        1.14        3.96      2.19 o
  -4   2  10        0.06        1.10      1.95 o
  -3   2  10        0.21        0.75      1.93 o
  -2   2  10       49.66       50.58      3.30 o
  -1   2  10       79.15       93.06      3.99 o
   0   2  10       64.03       78.59      3.58 o
   1   2  10        0.64        3.64      1.86 o
   2   2  10        6.57        4.38      1.87 o
   3   2  10       39.64       35.82      2.81 o
   4   2  10       22.23       21.58      2.52 o
   5   2  10       12.45       12.06      2.03 o
   6   2  10       77.52       87.44      3.87 o
   7   2  10        5.96        8.73      1.92 o
   8   2  10       10.44        7.70      2.57 o
   9   2  10        4.90        6.03      2.95 o
  -9   3  10       43.54       40.19      3.99 o
  -8   3  10       34.21       32.94      4.62 o
  -7   3  10        1.75        2.84      1.99 o
  -6   3  10       86.53       81.39      4.27 o
  -5   3  10       10.94       12.21      2.45 o
  -4   3  10       10.37       15.85      2.77 o
  -3   3  10       20.85       25.32      4.41 o
  -2   3  10        1.84        3.30      2.40 o
  -1   3  10        1.13        0.44      1.83 o
   0   3  10       14.37       13.36      2.65 o
   1   3  10       28.89       25.35      5.21 o
   2   3  10       20.57       14.61      2.83 o
   3   3  10        5.74        5.55      2.24 o
   4   3  10       49.93       40.90      2.79 o
   5   3  10        0.38       -0.02      1.54 o
   6   3  10        4.00        1.58      1.54 o
   7   3  10       67.64       78.34      4.70 o
   8   3  10       27.89       31.73      4.01 o
   9   3  10        0.26       -1.62      2.71 o
  -9   4  10        0.46        1.19      2.92 o
  -8   4  10        7.38        4.57      3.69 o
  -7   4  10        9.72        5.42      2.28 o
  -6   4  10        2.86        1.82      1.75 o
  -5   4  10        0.67        1.58      1.96 o
  -4   4  10        2.90        5.15      2.26 o
  -3   4  10       69.56       83.45      4.82 o
  -2   4  10       34.76       42.07      3.47 o
  -1   4  10       18.35       15.04      3.03 o
   0   4  10       29.31       27.31      3.42 o
   1   4  10      117.00      132.01      4.39 o
   2   4  10      148.09      173.68      5.43 o
   3   4  10       99.23       99.77      4.45 o
   4   4  10        6.48       10.02      2.39 o
   5   4  10       24.70       27.16      2.66 o
   6   4  10        9.60       14.22      3.76 o
   7   4  10        8.84        9.68      3.42 o
   8   4  10        6.31        5.70      3.37 o
  -8   5  10        1.04        1.24      2.27 o
  -7   5  10       20.95       11.79      7.08 o
  -6   5  10        4.16        4.20      2.10 o
  -5   5  10       10.90        5.99      2.41 o
  -4   5  10       44.80       41.57      2.82 o
  -3   5  10       76.94       68.81      3.46 o
  -2   5  10      138.81      133.29      5.91 o
  -1   5  10       61.38       61.04      3.64 o
   0   5  10      146.43      147.05      5.45 o
   1   5  10       44.28       57.64      4.52 o
   2   5  10       31.05       35.77      3.09 o
   3   5  10       41.27       48.61      3.13 o
   4   5  10       36.21       47.51      4.89 o
   5   5  10       37.46       45.02      4.98 o
   6   5  10       45.78       45.26      5.15 o
   7   5  10       44.05       48.62      5.50 o
   8   5  10       26.60       24.01      4.56 o
  -7   6  10       43.82       44.42     11.07 o
  -6   6  10       43.08       25.36     19.01 o
  -5   6  10        7.18        8.70      3.45 o
  -4   6  10        1.60        1.36      2.09 o
  -3   6  10        2.66        1.84      1.90 o
  -2   6  10        2.55        0.02      1.53 o
  -1   6  10        2.50        0.53      1.87 o
   0   6  10        2.09       -1.05      1.76 o
   1   6  10       16.54       14.91      2.35 o
   2   6  10       23.77       21.15      4.31 o
   3   6  10        0.59        0.29      2.98 o
   4   6  10       38.28       36.66      4.55 o
   5   6  10       96.29      109.41      6.46 o
   6   6  10       41.39       59.95      5.20 o
   7   6  10        0.01        4.98      3.84 o
  -6   7  10       32.92       15.27      9.01 o
  -5   7  10       69.32       69.31      6.45 o
  -4   7  10       67.72       70.51      4.51 o
  -3   7  10       38.99       43.60      3.86 o
  -2   7  10       61.00       60.89      3.76 o
  -1   7  10        4.71        3.71      1.94 o
   0   7  10        2.51        2.94      1.73 o
   1   7  10        1.52        2.81      2.51 o
   2   7  10       16.92       18.35      3.99 o
   3   7  10        3.37        4.25      2.95 o
   4   7  10       18.16       25.34      3.89 o
   5   7  10       60.92       66.92      4.80 o
   6   7  10       33.90       38.54      4.38 o
  -5   8  10        0.02        0.81      2.80 o
  -4   8  10       10.94        6.89      3.28 o
  -3   8  10       22.62       20.34      3.92 o
  -2   8  10       23.01       21.03      4.21 o
  -1   8  10       14.24        9.58      3.91 o
   0   8  10        0.73        4.67      3.77 o
   1   8  10       17.51        7.91      4.56 o
   2   8  10        0.02        1.10      3.64 o
   3   8  10        8.37       15.42      4.19 o
   4   8  10       17.28       20.53      4.84 o
  -2   9  10       38.72       30.74      9.23 o
  -1   9  10       42.27       56.60      5.94 o
   0   9  10       87.64      105.60      8.27 o
   1   9  10        5.80        6.63      4.26 o
   2   9  10        0.02       -1.01      4.02 o
  -7   1  11        3.69       -0.11      1.81 o
  -6   1  11        3.93        3.69      2.36 o
  -5   1  11       24.98       24.16      4.65 o
  -4   1  11       48.15       42.01      3.47 o
  -3   1  11        9.52        8.10      2.68 o
  -2   1  11        3.51        3.73      2.84 o
  -1   1  11       91.51      107.33      4.13 o
   0   1  11       71.73       72.94      3.71 o
   1   1  11        4.19        1.93      2.06 o
   2   1  11       25.16       21.93      2.83 o
   3   1  11       49.69       58.83      3.20 o
   4   1  11       42.74       46.74      3.13 o
   5   1  11        2.42        2.90      2.11 o
   6   1  11       77.21       78.32      3.66 o
  -7   2  11       32.64       27.02      4.64 o
  -6   2  11        1.65        0.47      2.41 o
  -5   2  11       13.02       14.39      2.77 o
  -4   2  11       34.59       36.53      3.45 o
  -3   2  11       14.97       11.23      2.98 o
  -2   2  11        1.96        1.19      2.53 o
  -1   2  11        0.64        1.23      2.35 o
   0   2  11       19.26       11.15      3.27 o
   1   2  11        1.59        0.56      1.85 o
   2   2  11       10.75       10.28      2.77 o
   3   2  11       33.69       39.97      4.37 o
   4   2  11        0.15        1.81      1.89 o
   5   2  11        2.25        2.15      2.23 o
   6   2  11        2.39        1.39      1.74 o
  -6   3  11        0.76        2.37      2.31 o
  -5   3  11        4.05        0.44      2.04 o
  -4   3  11        0.65        0.77      2.02 o
  -3   3  11        0.25        2.79      2.57 o
  -2   3  11       53.31       70.25      6.25 o
  -1   3  11       21.45       16.69      6.02 o
   0   3  11        3.77        3.11      2.70 o
   1   3  11        8.69        7.87      3.07 o
   2   3  11       15.63       17.06      4.12 o
   3   3  11       23.63       25.10      3.58 o
   4   3  11        2.71        4.39      2.16 o
   5   3  11        7.79        4.89      2.64 o
   6   3  11        1.93        3.40      3.01 o
  -6   4  11        0.64        2.18      2.59 o
  -5   4  11       21.14       17.21      3.07 o
  -4   4  11       24.28       27.83      4.18 o
  -3   4  11        0.85       -2.16      2.37 o
  -2   4  11       16.60       15.84      4.18 o
  -1   4  11        0.12       -0.56      2.93 o
   0   4  11       79.10       83.13      5.04 o
   1   4  11      115.36      117.92      6.70 o
   2   4  11      127.69      140.69      5.14 o
   3   4  11       71.31       62.44      3.80 o
   4   4  11       13.59       10.38      3.99 o
   5   4  11       27.09       21.49      5.00 o
  -5   5  11        3.38        3.88      4.34 o
  -4   5  11        8.73        6.36      2.43 o
  -3   5  11        0.57       -2.35      2.35 o
  -2   5  11       84.20       85.33      4.26 o
  -1   5  11       13.22        7.97      2.94 o
   0   5  11        1.71        0.79      2.04 o
   1   5  11       16.32       16.48      3.53 o
   2   5  11        1.42        2.34      2.50 o
   3   5  11        6.35        9.06      3.72 o
   4   5  11        0.34       -2.86      3.22 o
  -3   6  11        3.55        0.85      1.86 o
  -2   6  11        3.88        5.67      2.41 o
  -1   6  11        2.37        4.30      2.37 o
   0   6  11        0.04       -0.43      1.84 o
   1   6  11       63.47       67.83      5.41 o
   2   6  11       45.97       52.08      5.16 o
 
